# Supplementary material for: Radiogenomic analysis of ultrasound phenotypic features coupled to proteomes predicts metastatic risk in primary prostate cancer
Source: BMC Cancer. 2024 Mar 4;24:290. doi: 10.1186/s12885-024-12028-9 (PMC10913270; doi:10.1186/s12885-024-12028-9)
Supplement: Supplementary file 6 — Supplementary Material 6 [file 12885_2024_12028_MOESM6_ESM.xlsx]

## Sheet: Sheet1
Supplementary Table 1. Clinical information of 21 patients.
Patient code	Sampling date	Sample name	Age	Treatment history	Tumor to sample ratio	Gleason score	Pathological results	Nerve invasion	TPSA (ng/mL)	FPSA (ng/mL)	FPSA/TPSA	AJCC/TNM Staging
Z8	2020.09.08	Prostate cancer with metastatic-2	80	No	0.9	8	Acinar adenocarcinoma of the prostate	No	91.935	18.836	0.2049	T4N1Mx
Z16	2020.09.30	Prostate cancer with metastatic-3	64	No	0.95	9	Acinar adenocarcinoma of the prostate	Yes	58.685	4.384	0.0747	T3bNxM1b
Z5	2020.09.03	Prostate cancer with metastatic-4	55	No	0.7	8	Acinar adenocarcinoma of the prostate	No	23.958	5.847	0.2441	T4N1M1
Z29	2020.10.26	Prostate cancer with metastatic-5	69	No	0.8	9	Acinar adenocarcinoma of the prostate	Yes	32.485	4.335	0.1334	T4N1M1
Z33	2020.11.03	Prostate cancer with metastatic-6	73	No	0.9	8	Acinar adenocarcinoma of the prostate	Yes	38.764	3.587	0.0925	T4N1M1
Z7	2020.09.03	Prostate cancer with metastatic-1	80	No	0.9	9	Acinar adenocarcinoma of the prostate	No	5.634	1.297	0.2302	T3N1M1
D7	2022.04.12	Prostate cancer with metastatic-7	79	No	0.95	10	Acinar adenocarcinoma of the prostate	Yes	59.634	9.137	0.1532	T2cN1M1
D20	2022.04.25	Prostate cancer with metastatic-8	74	No	0.9	9	Acinar adenocarcinoma of the prostate	No	32.459	7.245	0.2232	T3bN1M1
D23	2022.05.11	Prostate cancer with metastatic-9	85	No	0.8	9	Acinar adenocarcinoma of the prostate	No	74.557	10.863	0.1457	T3bN1M1
D27	2022.05.18	Prostate cancer with metastatic-10	56	No	0.8	9	Acinar adenocarcinoma of the prostate	No	56.049	4.568	0.0815	T3bN1M1a
D10	2022.04.16	Prostate cancer without metastatic-1	65	No	0.5	7	Acinar adenocarcinoma of the prostate	No	30.502	3.157	0.1035	T2N0M0
D15	2022.04.21	Prostate cancer without metastatic-2	81	No	0.4	6	Acinar adenocarcinoma of the prostate	No	14.643	2.854	0.1949	T1cN0M0
D24	2022.05.11	Prostate cancer without metastatic-3	69	No	0.5	7	Acinar adenocarcinoma of the prostate	No	49.623	4.471	0.0901	T2N0M0
D29	2022.05.19	Prostate cancer without metastatic-4	71	No	0.3	6	Acinar adenocarcinoma of the prostate	No	21.272	3.948	0.1856	T1cN0M0
D35	2022.05.24	Prostate cancer without metastatic-5	76	No	0.2	5	Acinar adenocarcinoma of the prostate	No	31.763	5.352	0.1685	T1bN0M0
D37	2022.05.25	Prostate cancer without metastatic-6	75	No	0.4	6	Acinar adenocarcinoma of the prostate	No	30.516	6.152	0.2016	T1cN0M0
Z1	2020.08.31	BPH-1	65	No	No	No	Benign prostatic hyperplasia	No	1.776	0.397	0.2235	Benign prostatic hyperplasia
Z4	2020.09.03	BPH-2	53	No	No	No	Benign prostatic hyperplasia	No	5.326	1.765	0.3314	Benign prostatic hyperplasia
Z18	2020.10.12	BPH-3	65	No	No	No	Benign prostatic hyperplasia	No	9.184	1.875	0.2042	Benign prostatic hyperplasia
Z25	2020.10.22	BPH-4	83	No	No	No	Benign prostatic hyperplasia	No	5.291	1.124	0.2124	Benign prostatic hyperplasia
Z13	2020.09.24	BPH-5	58	No	No	No	Benign prostatic hyperplasia	No	15.665	4.867	0.3107	Benign prostatic hyperplasia
