# Supplementary material for: Radiogenomic analysis of ultrasound phenotypic features coupled to proteomes predicts metastatic risk in primary prostate cancer
Source: BMC Cancer. 2024 Mar 4;24:290. doi: 10.1186/s12885-024-12028-9 (PMC10913270; doi:10.1186/s12885-024-12028-9)
Supplement: Supplementary file 7 — Supplementary Material 7 [file 12885_2024_12028_MOESM7_ESM.xlsx]

## Sheet: Sheet1
Supplementary Table 2. Scoring rules for ultrasound parameters.
Serial number	Feature	Categorical description	Score
1	Lesion length	No suspected lesion	1
		≤10mm	2
		11-20mm	3
		≥ 20mm	4
2	Envelope integrity	Complete	1
		Incomplete	2
		Exocapsular invasion	3
3	Bilateral morphological symmetry	Basically symmetrical	1
		Asymmetrical on both sides	2
4	The demarcation between the inner and outer glands	Clear	1
		Unclear	2
5	Lesion boundary	Clear	1
		Unclear	2
6	Shape of lesion	Regular	1
		Irregular	2
7	Echo pattern	No echogenic change or none hypoechogenicity, including cystic echogenicity and high echogenicity variations	1
		Hypoechogenicity	2
8	Lesion state	No nodules	1
		Isolated	2
		Scattered	3
		Diffuse	4
9	Lesion Location	None	1
		Inner gland	2
		Outer gland	3
		On the boundary of inner and outer glands	4
		Both glands	5
10	Lesion distribution	None	1
		Unilateral lobe	2
		Bilateral lobes	3
11	Blood flow	No blood flow or 1 to 2 punctate blood flow similar to surrounding normal tissue	1
		3 to 4 punctate blood flow or 1 linear blood flow	2
		Dense coarse dot-like or 2 linear blood flow	3
		Abundant or clustered blood flow	4
12	Penetrating vessel	No vessel penetrated between inner and outer gland	1
		Significant vessel penetrated between inner and outer gland	2
13	The demarcation between inner and outer glands after contrast-enhanced ultrasound	Clear	1
		Unclear	2
14	Time to arrival compared to the normal region of the outer gland	Synchronized arrival	1
		Earlier than the outer gland	2
15	Peak enhancement compared to the normal region of the outer gland	Hypoenhancement or isoenhancement	1
		Hyperenhancement	2
16	Time to arrival compared to the inner gland	Later arrival	1
		Synchronous or earlier arrival	2
17	Peak enhancement compared to the inner gland	Hypoenhancement	1
		Isoenhancement or hyperenhancement	2
