# Supplementary material for: Radiogenomic analysis of ultrasound phenotypic features coupled to proteomes predicts metastatic risk in primary prostate cancer
Source: BMC Cancer. 2024 Mar 4;24:290. doi: 10.1186/s12885-024-12028-9 (PMC10913270; doi:10.1186/s12885-024-12028-9)
Supplement: Supplementary file 8 — Supplementary Material 8 [file 12885_2024_12028_MOESM8_ESM.xlsx]

## Sheet: Sheet1
Supplementary Table 3. Proteins identified in primary prostate cancer with/without metastatic and BPH patient.
Accession	BPH 1	BPH 2	BPH 3	BPH 4	BPH 5	Primary prostate cancer with metastatic 1	Primary prostate cancer with metastatic 2	Primary prostate cancer with metastatic 3	Primary prostate cancer with metastatic 4	Primary prostate cancer with metastatic 5	Primary prostate cancer with metastatic 6	Primary prostate cancer with metastatic 7	Primary prostate cancer with metastatic 8	Primary prostate cancer with metastatic 9	Primary prostate cancer with metastatic 10	Primary prostate cancer without metastatic 1	Primary prostate cancer without metastatic 2	Primary prostate cancer without metastatic 3	Primary prostate cancer without metastatic 4	Primary prostate cancer without metastatic 5	Primary prostate cancer without metastatic 6
P02768	4037.69	5166.84	3436.07	4034.17	2845.01	12916.7	5059.64	3480.98	2725.22	3544.67	3237.37	6798.06	7063.56	3418.95	5424.87	8856.38	9611.55	5631.84	8609.4	9699.58	5485.84
P35749	5977.51	5007.7	6976.51	5659.87	3791.56	626.553	843.542	4328.54	4181.9	2158.41	4091.03	1349.13	713.88	1359.87	2245.41	1860.41	3270.75	1203.26	3423.24	791.848	1992.35
P21333	3382.96	2295.07	3940.5	3648.72	2033.88	378.609	1121.9	2626.04	2322.85	1679.74	2780.2	1508.32	1069.79	1433.57	1679.76	2395.72	2548.22	1630.37	3473.56	1195.3	1974.88
P07288	130.287	378.543	369.407	51.9816	138.965	457.09	29.5353	44.2127	155.77	151.367	141.213	235.374	228.354	2220.68	689.336	85.4628	43.6409	593.818	86.3382	468.087	1896.38
P15309	108.443	574.304	241.484	73.4578	162.821	184.051	16.3956	67.7665	64.3283	42.7777	33.9539	140.031	128.179	596.069	490.447	76.8931	15.3241	834.053	43.0613	90.7814	1608.57
P60709	564.683	373.721	437.711	509.667	261.211	475.83	504.142	424.91	403.812	481.427	475.256	1673.03	1568.95	1423	1434.73	1676.71	1318.28	1629.52	1474.45	933.733	1334.29
P68871	447.73	510.151	200.739	324.072	251.686	1206.07	325.451	152.792	112.929	125.43	372.837	638.406	2218.66	1203.88	2117.68	1482.44	541.705	3949.71	658.756	7835.28	1256.02
P05787	688.179	1137.37	1505.99	494.276	714.164	1828.69	828.68	884.34	842.892	706.698	1577.81	565.091	724.08	1184.45	1102.68	258.641	326.133	836.674	487.623	357.17	1202.31
Q01995	1526.12	1363.28	2100.01	1951.59	1045.01	215.719	412.949	1258.42	1300.33	858.183	1297.71	937.9	572.83	965.576	973.354	1317.36	1615.86	1114.73	2079.43	338.602	1194.53
P12111	2361.5	1183.11	1768.96	2601.54	1268.53	226.22	1139.22	2064.09	1654.05	1547.26	1988.98	1325.99	1469.29	980.939	1597.91	1959.3	2878.52	390.797	2169.03	1557.32	1108.68
P49327	83.8663	186.503	167.002	39.3746	142.228	273.262	1417.51	99.5002	333.898	502.049	411.962	374.018	1228.19	319.358	1310.5	265.097	439.751	592.591	105.128	166.128	1056.34
P68104	303.236	292.816	310.981	221.002	173.989	199.902	516.204	331.172	418.108	487.982	359.129	964.8	1202.21	1172.64	1253.18	971.164	1152.35	1248.78	1387.44	1453.16	992.863
P62805	403.018	436.35	403.269	547.221	246.032	371.101	831.679	563.57	508.126	761.311	582.38	1295.23	1150.05	1461.44	851.081	1005.71	652.252	690.396	1170.95	756.434	934.882
P17661	2649.26	2349.23	3406.22	3676.68	2115.71	405.834	361.793	1723.86	1945.67	1014.67	1770.77	438.899	236.52	523.06	1091.52	571.878	1008.67	395.011	1698.24	267.19	835.059
P08123	783.868	674.389	121.629	394.462	1278.15	2722.66	658.485	408.452	507.952	538.639	365.122	786.053	1392.4	573.594	619.965	1231.79	1068.24	139.384	355.238	2491.43	775.437
P42704	21.0238	33.4214	24.5092	19.3606	23.2208	34.8097	104.551	72.8849	30.5245	44.3739	31.3933	873.913	937.287	451.557	1037.6	880.705	1123.1	540.659	803.25	1553.25	766.419
Q09666	367.541	310.703	373.639	456.564	245.198	349.177	373.578	401.488	357.133	411.722	366.064	599.331	430.458	753.066	529.488	543.656	505.385	604.178	540.457	622.656	721.42
P11137	0.314532	0.787965	0.304429	0.786495	0.0186912	9.52109	0.841844	0.375767	0.901499	2.09829	0.923829	616.933	949.27	21.699	479.447	924.316	723.769	6.58947	143.272	1671.5	705.517
P69905	540.788	1308.6	220.117	512.695	341.74	1876.74	558.639	203.21	156.725	154.208	585.464	317.811	1229.22	755.336	1101.6	769.913	312.201	2587.13	374.852	4070.35	686.586
P08670	859.801	478.733	659.303	1220.86	449.152	558.428	908.788	809.602	681.992	955.842	887.167	783.855	779.2	634.309	543.479	713.46	785.549	775.373	899.435	840.706	649.881
P02452	677.98	559.418	108.003	314.063	1012.79	2270.92	500.868	395.519	390.773	448.109	241.712	682.236	1140.92	515.705	438.451	934.718	682.24	135.71	263.626	1970.78	618.228
P05783	497.816	875.424	1038.99	295.864	442.327	1394.84	700.381	685.373	596.32	633.321	1083.25	298.093	402.3	679.431	684.248	192.717	222.693	497.575	219.825	293.203	597.371
Q99715	150.61	104.671	131.929	108.001	62.341	51.4315	259.248	141.328	152.094	144.829	319.342	79.0641	131.011	129.068	307.728	219.803	119.895	85.9942	99.9301	108.809	525.204
Q71U36		0.269741		0.552169								506.529	493.937	693.61	514.674	368.22	325.331	636.721	500.573	244.18	520.853
P12814	359.654	289.6	441.069	524.317	268.962	84.8254	211.965	378.673	337.104	313.754	386.13	537.883	427.033	446.061	457.719	668.495	623.236	557.473	808.967	283.138	509.403
Q5QNW6												660.196	590.645	666.086	424.015	486.959	405.096	434.12	591.364	382.846	453.203
Q71UI9	6.98789	9.10639	7.21128	11.211	4.17239	7.52807	17.314	12.2982	12.0819	23.3282	7.27631	539.774	602.226	571.203	435.747	474.927	360.836	239.524	531.686	315.685	436.619
P27816	76.4894	90.812	34.9335	38.7837	13.7654	335.42	44.0636	33.0451	39.8193	36.2729	57.0339	443.653	564.213	448.777	527.975	491.087	665.623	588.499	636.053	825.126	398.324
P09493	616.61	524.88	518.027	756.651	413.674	56.7061	144.566	492.339	513.67	358.371	311.045	337.136	216.424	363.386	421.353	478.307	621.179	474.023	746.04	152.693	396.825
P12109	595.666	424.821	482.325	814.588	405.562	85.0114	330.473	630.533	482.718	516.537	449.273	465.318	504.666	338.931	527.312	731.688	949.353	145.896	816.608	475.534	388.051
P11021	494.522	407.306	469.008	406.518	251.561	521.813	771.007	407.761	572.052	575.534	447.429	364.009	231.564	503.055	393.046	423.177	397.568	571.66	735.057	131.216	387.708
Q86VR2	0.0895732	0.328786	0.621761	0.432158	0.077558	0.219334	0.614898	0.543984	0.222662	0.925395	0.0890425	266.338	492.583	209.064	282.28	414.169	422.391	52.3009	222.075	877.715	376.961
Q9Y490	572.731	324.077	483.052	587.432	313.682	201.479	330.795	469.617	414.835	369.737	511.436	293.177	210.213	342.473	311.843	397.453	497.092	392.388	540.674	190.7	349.533
P04406	681.721	637.505	574.116	559.997	718.042	642.051	707.907	628.455	710.84	736.293	517.293	423.098	351.463	346.578	295.269	335.603	330.087	498.616	484.059	153.693	345.373
Q05682	498.365	359.6	784.552	618.436	373.714	110.803	212.318	531.98	574.601	348.786	471.01	376.769	423.29	246.052	265.59	581.273	449.258	205.061	248.848	529.29	338.557
P02787	482.589	412.14	351.573	403.108	230.747	1107.11	553.017	328.311	329.816	324.147	369.573	341.625	310.45	163.749	214.059	476.968	483.668	350.158	458.776	527.818	331.821
P35579	560.703	342.828	350.185	471.834	208.426	504.645	823.844	564.738	555.473	612.117	617.713	567.365	551.233	467.832	333.593	513.006	338.958	434.275	406.377	378.128	327.378
Q9HCC0	21.8938	20.7587	47.6534	8.45545	17.2229	6.4087	93.763	35.698	14.1074	35.0674	5.19238	33.1077	50.9273	332.795	102.111	92.9941	7.65568	46.8295	7.41226	102.27	319.418
Q9NRF8	112.682	100.523	69.0636	85.243	32.6433	120.372	160.03	89.3966	128.662	226.014	70.7353	306.251	331.852	183.135	286.35	399.957	511.183	302.516	423.252	484.71	308.484
P0DOX5	435.483	330.071	271.993	368.295	228.191	487.691	667.473	369.928	336.268	432.999	234.234	1202.94	246.862	294.781	323.479	506.129	511.74	699.538	1125.06	322.179	305.512
P0DMV9	398.274	436.565	382.469	378.3	369.183	384.643	628.276	315.451	427.572	441.397	283.202	295.928	213.53	394.867	236.846	242.727	150.254	251.883	333.668	183.893	298.524
P07900	108.065	133.939	121.937	89.0967	80.117	121.125	238.601	134.931	226.741	197.635	148.19	405.654	380.062	441.801	341.915	244.156	213.25	461.492	190.15	141.065	283.141
P08758	186.258	233.231	205.126	214.65	92.367	150.453	119.854	242.13	196.529	214.536	183.16	316.183	154.36	387.204	236.381	258.089	174.233	281.631	215.583	147.604	283.091
P00558	204.605	245.409	196.857	204.944	192.595	283.485	232.199	214.248	200.525	211.492	188.782	265.277	209.018	337.906	228.794	156.706	152.648	311.377	222.54	97.07	280.233
P14625	220.453	168.139	226.899	149.526	83.5226	170.826	330.897	221.473	314.947	355.342	286.519	254.592	333.722	681.752	214.258	161.224	99.8514	456.87	132.84	136.94	277.824
Q00796	150.962	249.83	284.94	55.3701	108.428	312.532	634.242	73.5623	206.856	441.257	223.098	402.868	110.84	423.664	309.389	153.308	41.4885	215.376	77.8041	56.8136	272.9
Q9BVA1	0.184396	0.00516012			0.125501	0.108739		0.038761	0.0440813		0.286484	267.02	261.439	356.506	309.785	219.677	205.563	291.863	310.774	163.594	272.1
O15230	118.478	84.718	84.4989	99.4069	83.5374	39.9473	68.3507	91.46	97.9507	65.9295	116.785	79.6866	90.9912	244.089	144.176	98.3621	139.514	110.747	116.328	97.4032	271.27
Q15149	642.481	515.936	615.927	596.292	484.626	412.58	668.984	665.614	552.978	583.452	681.687	514.438	478.435	371.405	311.558	460.256	379.576	396.188	395.499	271.333	267.985
P12110	588.165	360.649	514.844	717.484	368.486	89.0857	303.124	587.915	448.631	455.622	467.493	331.497	370.118	259.72	416.983	515.125	829.267	101.943	618.343	445.686	265.87
P40926	137.065	151.879	197.206	111.612	156.019	208.161	420.624	465.887	346.291	620.046	361.181	247.706	338.464	366.457	258.373	246.447	193.872	341.164	126.982	200.12	264.177
P30101	209.894	197.466	272.097	133.426	101.827	281.781	292.642	161.64	214.933	286.562	245.986	254.832	239.126	409.622	246.108	139.481	77.375	184.883	99.6784	122.118	261.69
P30086	114.709	149.416	118.762	128.91	88.1645	100.761	115.126	98.6309	114.285	93.7768	125.159	180.145	151.353	181.579	159.767	132.837	72.1384	140.826	102.683	86.0808	260.71
P21291	187.319	226.619	382.883	288.102	142.578	45.2416	46.8959	138.125	191.227	93.5894	127.924	145.135	85.0884	173.987	231.871	197.45	245.527	115.085	340.437	68.4079	259.876
P35555	67.8952	94.1984	24.6912	23.9208	100.461	28.6212	206.178	54.7993	70.0008	72.2164	28.6922	771.246	809.822	262.824	382.831	990.402	1023.9	138.964	563.429	516.736	258.573
P11142	241.061	239.136	263.13	215.177	182.836	255.73	321.329	233.458	325.996	400.949	274.363	279.528	349.933	355.732	275.239	200.007	158.62	279.693	215.058	112.593	257.141
P51884	188.511	113.444	171.58	450.135	134.977	202.731	188.367	242.836	139.779	321.303	258.96	280.245	352.864	273.852	264.638	615.414	410.569	203.304	319.382	675.091	255.457
P07237	168.511	212.445	260.905	102.711	128.745	412.818	368.282	226.729	303.239	450.081	265.06	338.213	436.253	420.282	390.153	126.101	113.18	381.935	107.817	141.472	251.033
P18206	704.254	445.993	563.558	781.766	440.313	150.035	277.72	583.794	501.814	462.753	751.284	223.204	158.619	252.503	245.624	345.61	410.319	340.282	397.606	165.918	248.84
P10412	15.7246	6.15454	10.5122	10.7022	3.54546	11.1164	16.3117	17.321	9.86691	16.6915	11.2554	602.639	282.585	332.77	188.039	260.348	214.061	55.4766	324.854	208.738	245.921
P00367	104.154	174.087	188.779	81.2247	60.2107	112.931	220.443	121.578	159.195	181.08	137.575	84.6135	53.0499	307.553	124.958	87.6764	84.5211	137.86	45.5122	83.6268	241.221
P25705	192.652	206.29	254.856	189.865	223.993	152.187	242.328	388.121	284.424	301.155	298.762	277.445	289.78	325.5	324.351	172.86	301.369	331.268	175.813	151.509	239.473
P60660	218.207	215.076	330.689	262.964	143.33	79.868	91.9734	188.163	204.28	135.336	192.638	194.603	113.517	178.927	254.444	265.216	274.415	136.743	362.979	125.606	239.032
P02545	520.574	293.539	372.525	628.465	278.942	388.47	431.921	544.003	436.522	555.539	754.595	267.452	256.21	268.317	203.561	330.72	236.233	307.507	252.538	273.588	233.663
P62241	24.333	14.2198	19.8161	14.7284	12.011	22.4858	41.694	24.6534	37.8493	44.919	25.6898	141.767	428.902	189.641	403.785	276.156	128.033	779.369	118.383	1365.25	228.56
Q05707	344.888	211.888	229.164	620.64	161.594	80.4483	173.05	243.965	166.976	191.102	205.952	153.093	281.112	163.407	230.075	322.109	324.586	169.769	290.969	386.15	224.84
P04075	293.012	313.399	267.649	226.894	595.61	306.52	305.798	278.152	299.016	257.615	300.786	282.735	219.226	192.963	231.801	178.628	204.39	225.877	165.378	98.2343	223.147
P51911	382.528	188.48	698.872	716.25	254.743	59.8021	106.203	367.143	433.702	230.864	342.18	184.539	81.9227	152.618	149.662	280.542	219.78	143.857	223.1	123.706	222.234
P98160	481.594	421.997	537.729	657.616	340.37	119.645	293.414	658.848	500.436	342.021	489.234	251.847	259.355	129.711	224.049	396.448	578.987	152.764	404.397	200.559	216.276
P36507	3.81519	3.66847	3.58919	3.02226	0.976935	4.35144	7.75164	4.24875	3.70903	5.48909	2.37004	29.8984	29.0828	203.694	87.094	10.6208	9.51785	60.0163	10.8308	45.6769	215.184
P06576	139.885	148.947	164.016	166.889	170.609	132.555	165.802	265.015	201.825	215.843	179.16	271.377	229.093	313.163	218.737	177.898	216.669	319.696	183.797	115.912	213.173
P12277	303.151	470.363	466.537	369.601	248.426	178.477	42.2864	174.005	322.047	177.519	236.652	150.855	140.225	166.94	214.975	124.629	168.554	172.477	206.599	124.839	209.751
P06733	257.361	178.291	172.343	205.476	119.223	270.583	348.871	279.615	267.095	329.308	211.513	205.36	254.932	237.281	212.495	156.331	207.496	237.493	278.544	74.6423	209.474
P48735	72.3786	83.34	96.5161	55.6826	109.702	87.5836	100.883	107.509	122.2	107.069	138.559	117.317	173.102	200.227	161.064	113.294	109.338	184.144	81.8366	88.3061	208.984
P14618	321.614	335.081	309.316	330.858	338.778	345.595	352.71	285.582	288.706	350.333	310.909	341.358	296.422	268.709	238.919	226.712	238.539	263.75	331.145	112.718	208.283
Q7Z4W1	85.8402	103.827	80.9998	32.0871	89.3237	241.021	87.2044	67.1734	82.555	66.7306	255.366	58.1408	182.939	95.2418	253.732	61.7686	58.8519	67.8296	16.4961	47.8345	206.459
P07108	25.3345	79.8439	45.1747	16.5919	28.9412	98.3503	91.4782	16.7959	49.419	67.5746	24.0673	60.6771	71.8053	134.736	113.408	45.7122	17.2051	61.2625	23.9286	53.6163	205.149
Q00610	90.1349	95.6581	119.802	91.7448	43.2257	97.5668	150.05	125.55	142.445	163.28	118.462	203.472	206.805	219.813	226.857	155.28	103.819	180.321	120.074	97.7321	194.024
P62258	187.902	204.926	193.243	142.918	97.5086	305.803	262.036	186.638	227.421	289.197	212.107	194.321	231.861	161.971	209.64	142.102	124.117	157.856	91.8591	111.965	192.17
P02647	93.1933	158.905	75.4761	168.477	64.7101	315.639	185.537	82.5012	53.8914	83.7728	88.8335	200.408	251.424	72.7618	101.775	267.771	159.509	138.618	226.007	377.56	189.74
Q13813	169.498	160.227	165.701	181.297	99.3717	125.709	169.96	189.34	148.269	212.313	158.359	156.187	174.723	200.635	185.026	134.87	158.622	190.588	136.889	164.786	188.4
P10809	110.495	96.6726	133.452	100.797	68.1275	181.053	869.327	585.017	775.065	523.648	318.691	393.209	384.825	439.335	262.042	262.734	269.398	453.215	116.466	157.759	185.766
P07951	1523.41	1444.5	1483.65	1854.8	1758.11	163.008	440.899	1216.09	1235.29	833.572	1249.62	120.653	79.7709	182.372	174.826	183.836	190.733	227.476	365.618	73.4604	177.352
Q969T9	5.73912	6.74617	4.84164	4.38679	20.8393	4.13953	5.12737	5.26015	7.08838	2.39736	5.4358	128.004	1.49926	1.11174	2.60907	0.806452	1.04028	0.9777	68.2163	0.638437	175.764
P30041	72.3633	133.512	87.232	68.0679	55.6938	56.1746	51.9757	62.3726	106.746	102.203	73.9436	239.454	87.8924	161.084	112.892	120.056	103.2	296.586	102.304	67.0407	168.006
P60174	177.488	178.28	168.682	160.235	163.552	226.981	199.427	200.496	233.466	239.005	150.567	188.794	141.884	156.752	148.768	135.37	107.355	139.641	139.247	65.0173	167.289
P52788	19.9984	26.4035	17.9898	8.74351	6.6276	31.2714	43.7389	13.7705	23.7688	57.6252	50.8324	16.7671	48.535	172.22	168.026	27.249	9.51021	68.1012	10.8198	34.8735	166.083
P22626	119.257	154.623	178.352	138.542	78.2635	285.676	355.209	247.481	281.374	354.966	218.367	239.662	248.971	234.203	178.49	139.573	93.4367	173.825	112.73	99.9584	164.576
O75874	129.799	178.736	166.572	85.0138	83.833	495.38	77.9176	98.9199	172.019	187.245	143.917	119.079	157.886	196.801	177.376	36.8828	26.2815	227.731	54.4436	30.5656	164.325
Q03252	124.551	84.8007	96.1396	146.138	53.8537	85.7264	110.119	131.266	108.815	136.572	116.579	118.297	95.0481	125.729	166.21	157.018	236.06	148.082	210.352	86.1873	164.258
P21810	180.457	120.333	189.128	277.694	118.097	135.3	223.313	241.682	208.187	307.631	268.617	222.472	294.123	198.078	176.778	539.251	317.944	141.074	241.97	278.401	163.599
Q13576	86.6215	110.788	112.826	29.9879	51.757	104.975	42.0586	82.2148	40.5722	66.2865	49.291	40.8771	54.7158	74.3097	123.133	44.0003	49.4861	71.1132	43.7659	59.1363	161.364
P13639	111.574	115.855	120.158	91.1016	70.5284	119.98	221.953	146.455	196.747	261.893	153.24	198.64	278.812	174.36	202.514	113.73	110.365	181.237	97.0269	75.751	159.199
P08133	217.067	189.573	222.532	314.348	176.861	38.7304	159.745	195.115	160.228	153.805	177.839	165.827	136.628	185.987	152.937	202.335	228.683	194.34	271.866	131.972	159.052
Q9NQR4	6.22704	5.58783	8.84138	11.6543	1.71596	6.86022	10.5874	7.40447	8.85477	8.60693	8.0458	118.34	157.456	113.837	105.367	177.143	154.888	42.6187	100.079	303.124	158.783
P24844	168.962	165.449	305.482	242.592	89.8964	26.8849	37.9665	147.574	153.219	77.0909	121.884	109.138	62.7869	131.922	125.87	166.095	129.294	88.1991	304.973	61.5254	157.329
P02461	26.2568	24.6478	8.2597	8.46219	63.2762	94.8328	26.2674	14.7633	22.4551	13.4405	11.2335	225.513	227.403	118.688	106.007	378.021	344.524	35.6508	114.396	387.901	157.288
P27797	89.9331	85.1139	103.053	61.9031	69.3323	162.335	158.145	91.8583	134.116	183.062	108.714	157.242	156.449	232.259	175.038	89.5513	87.9228	191.87	71.69	76.4091	156.537
Q14315	523.175	481.004	553.176	585.636	795.753	123.929	112.85	431.258	399.579	221.804	409.47	119.297	73.8241	143.167	175.959	173.847	372.742	147.066	307.835	87.2272	155.86
P23528	176.254	126.883	156.505	157.921	102.351	203.628	359.864	173.399	181.637	252.276	215.157	231.658	189.48	157.831	112.532	113.818	42.3051	72.8584	89.4209	68.1811	154.908
P09382	149.798	109.247	171.323	214.224	110.943	84.7764	138.398	172.807	130.312	156.396	121.227	210.18	127.833	185.37	157.697	267.384	262.269	187.382	222.299	148.978	153.638
P62937	102.452	150.433	178.327	151.47	82.2745	144.087	250.194	222.909	239.983	278.95	112.145	119.297	175.095	190.769	104.928	121.975	67.2752	132.827	94.123	93.4354	153.556
Q99497	103.886	111.526	106.2	82.1189	67.2454	187.18	110.788	109.285	109.936	115.54	123.888	53.9065	94.4051	153.686	84.0132	60.2221	71.6048	104.266	66.465	70.5597	151.117
O75369	264.712	302.818	381.031	144.063	153.224	247.584	315.802	185.692	249.758	162.184	217.078	194.737	143.87	267.505	175.995	142.939	148.905	331.922	163.371	156.451	150.764
Q8WYP5	0.297199	0.0308539	0.284652	0.511945	0.576741	0.036079	1.61328	1.04393	1.2361	1.27788	1.04491	138.183	222.153	46.9405	91.0176	239.646	160.749	11.5131	48.1451	308.497	150.754
Q02252	24.7115	46.0917	50.537	22.5364	34.0543	63.8041	86.9975	74.7176	76.8256	63.0022	68.779	104.314	71.378	167.785	131.851	76.3214	37.8288	160.066	26.9955	47.1992	149.866
Q04760	16.5221	34.3321	29.1626	22.1279	21.2336	29.7381	27.1349	43.5364	28.603	25.2043	19.9428	79.9694	35.9419	98.0924	46.7612	42.5722	50.4431	83.4314	30.6572	33.3835	149.822
O43707	140.224	98.2791	134.35	125.916	71.2363	87.4333	104.583	168.228	143.122	161.027	144.185	174.232	136.847	197.111	116.143	170.138	125.765	219.855	155.954	105.959	149.187
P07355	336.479	223.092	200.306	256.4	258.915	125.666	392.2	276.893	269.046	223.865	216.201	300.382	250.547	166.028	175.102	211.943	224.975	218.954	324.515	309.098	149.027
P0DP23	110.338	101.945	109.094	105.348	52.7838	210.113	77.4543	90.0971	118.947	103.984	81.3786	111.802	110.801	158.929	147.302	124.877	97.9336	123.566	137.014	80.5888	147.164
Q14204	157.406	145.098	172.258	149.14	117.362	141.8	191.689	158.923	221.513	191.906	181.103	179.758	122.948	175.036	171.115	113.371	110.335	183.119	114.937	106.405	145.96
Q15746	316.505	241.91	390.679	371.719	178.598	34.5979	52.4838	237.139	215.216	141.101	207.829	112.816	66.6793	100.92	127.911	139.929	174.133	90.4471	195.033	68.1655	145.289
Q96KP4	60.8105	67.2309	64.2062	28.9679	32.8195	56.0236	50.1935	47.8615	86.2193	140.049	106.627	80.2594	104.997	166.375	124.272	58.1571	50.5375	120.242	42.4713	52.2135	144.89
Q14195	79.627	66.1012	88.3824	126.156	56.6969	18.9105	66.8825	70.1896	61.8637	67.5427	88.6217	130.192	155.851	149.13	145.446	145.542	146.086	139.083	162.953	146.844	142.449
P51888	82.3699	54.6205	91.1223	254.638	51.1355	58.6482	183.052	174.843	145.918	158.883	185.386	187.145	204.544	150.926	95.4444	459.897	167.216	101.309	197.488	403.091	140.642
P53814	76.4707	46.477	81.8391	93.1671	35.973	51.703	65.6137	59.608	62.0665	28.4821	30.2692	109.858	177.923	116.001	244.43	144.115	107.719	366.293	109.883	456.479	138.356
P55072	103.64	112.613	120.567	92.5355	53.1126	114.813	149.854	94.1425	128.242	156.217	97.2737	202.307	149.858	199.993	166.961	79.7484	76.9689	218.033	89.4562	56.7716	138.245
P08238	221.011	223.024	237.422	172.467	123.678	274.482	568.395	313.886	418.666	385.028	302.703	136.759	202.353	185.076	152.98	93.6051	73.1629	177.454	83.6291	62.394	137.888
Q06830	255.679	243.249	205.072	188.149	161.679	205.177	383.898	206.371	299.288	364.111	291.693	116.081	146.351	138.694	165.748	97.811	98.7704	130.49	85.9989	74.3835	137.139
P04792	197.342	208.338	241.341	167.752	127.047	104.782	115.258	202.307	228.25	273.27	185.359	170.918	147.458	169.349	105.367	171.811	130.562	161.911	175.104	114.46	136.733
P12429	42.74	92.9605	69.7799	21.818	23.8723	20.738	8.94012	28.0026	34.337	8.85403	45.6352	14.3793	31.1704	74.1676	58.6424	20.1974	22.3479	49.695	36.7222	43.9004	136.648
Q14749	60.2549	89.6769	118.342	102.022	33.3603	11.2047	5.12787	52.4194	79.3279	33.2852	45.7845	2.10926	3.6203	3.6878	10.1867	3.00469	1.85807	3.4647	1.17684	3.31564	133.283
Q9NR45	21.4634	61.2074	52.245	12.3772	39.8645	50.6208	21.3472	22.0653	28.1276	24.158	25.8446	38.8093	33.3241	124.89	113.072	30.6199	28.1789	70.5164	24.8829	21.1345	132.319
P61604	59.6763	64.5255	71.332	37.01	38.1975	116.729	185.266	197.648	225.92	182.145	149.935	209.606	128.129	167.712	108.23	101.511	94.7324	155.198	45.2108	86.9029	129.515
P15924	161.493	207.359	199.501	74.071	171.374	106.168	128.83	124.949	152.537	126.197	173.694	63.0862	105.745	164.833	104.461	48.3576	61.6521	95.199	62.9873	77.2169	127.957
P07737	93.961	97.0191	115.471	121.864	54.1292	101.988	142.937	111.427	106.874	119.945	80.7003	164.339	148.605	136.373	142.22	133.7	141.127	133.379	162.713	65.0931	127.557
O15061	357.185	260.483	532.118	447.718	251.513	102.049	117.806	242.778	296.057	153.686	217.913	80.1906	48.0942	61.4317	154.642	101.562	206.469	60.4284	254.486	49.9525	125.529
P07602	3.00251	4.95186	3.45145	3.27105	1.27287	7.26048	8.18947	5.94007	5.44079	7.27364	5.60554	107.784	62.558	173.089	109.106	69.6492	54.4808	92.9924	56.9049	64.6769	123.929
Q99798	37.1388	42.231	59.2969	39.7461	68.5211	57.4579	66.5501	94.4512	69.3656	77.4911	54.7956	152.639	126.397	156.946	114.259	99.1729	104.19	141.673	63.322	78.6536	123.62
P38646	108.691	87.5071	102.484	75.3045	50.3463	221.613	196.612	260.266	378.994	174.297	161.475	166.676	187.986	190.64	123.764	121.172	108.579	178.985	79.4275	73.0646	122.802
Q6PGP7	1.90817	1.81182	1.93285	1.05878	2.54739	0.937282	2.04241	2.29544	1.54347	2.26904	2.09013	198.581	140.923	155.145	130.09	94.2501	108.171	78.094	102.24	108.909	118.251
P23284	183.797	241.392	171.847	175.447	100.43	278.396	400.553	243.802	313.622	355.505	284.974	90.0008	117.673	188.911	114.235	66.2674	71.3657	196.81	66.0443	65.9084	117.726
P32119	86.1677	109.157	80.6719	80.3682	87.1844	136.931	65.8023	78.5618	105.896	106.03	102.533	106.234	105.352	131.025	141.061	70.9687	80.9544	145.927	77.7355	111.397	117.391
P06744	82.7987	97.2923	96.8531	100.749	115.821	127.591	87.0721	87.4896	150.857	124.747	93.6333	101.976	151.427	97.7166	132.903	107.176	133.304	100.768	87.164	55.2374	115.707
P08572	22.6981	19.7189	6.91296	9.81467	20.4535	22.2913	11.8714	11.6279	19.4795	28.6353	22.5838	68.4815	102.702	68.162	63.7784	139.205	171.017	35.0232	95.3906	91.6338	112.587
P0C0L5	1.26058	1.53111	1.00885	0.440666	17.8442	2.82565	0.130075	1.92894	1.65051	1.20013	1.29626	57.5609	125.269	69.7114	66.7244	173.724	123.628	73.9746	277.462	99.4141	111.703
P54803	0.810246	1.48792	2.32448	0.619474	1.58011	50.5726	2.04902	1.35953	1.20469	2.13122	0.395575	84.9768	135.962	48.7589	77.0811	140.505	118.155	14.8937	50.0804	178.837	111.548
P06396	288.399	181.107	266.397	246.883	123.304	93.3928	164.268	182.392	157.886	162.205	236.366	120.261	103.32	94.2562	109.294	151.448	189.324	133.534	170.214	95.3213	111.35
P22314	64.4486	65.5145	61.8193	48.7666	68.197	63.3064	75.1257	61.1972	71.5056	135.865	83.0881	118.821	99.411	136.524	109.68	61.8211	56.2604	139.512	76.3154	36.1103	110.429
P51659	27.0377	47.2959	38.9489	16.5903	28.5022	51.378	47.4695	36.9545	70.1285	78.2643	68.6016	82.3036	76.8458	108.658	96.5218	30.6774	45.7269	134.946	56.06	23.4247	110.165
P61978	51.4979	45.5731	49.7357	38.5636	39.6323	139.124	95.2101	59.6283	76.1483	80.0604	55.0264	123.398	139.77	151.603	134.074	98.8464	78.0997	88.4455	61.9177	65.109	109.535
P47895	21.8174	39.1809	38.2927	21.6357	16.0719	20.7398	22.7899	13.4995	25.893	20.2623	40.857	17.4142	23.5428	50.5468	61.7804	14.6303	18.6324	57.4373	12.8295	22.1491	107.499
P53621	38.2398	55.3345	53.2058	24.739	19.343	55.238	78.122	57.3195	61.9696	90.2245	44.5963	100.051	91.5579	118.977	105.4	53.1472	46.5798	117.466	53.8123	40.4504	106.82
P63104	244.659	161.529	202.739	177.612	159.435	312.223	425.152	212.99	256.707	284.938	252.694	168.146	152.487	113.865	90.6565	108.992	82.5694	80.0657	67.6038	79.8741	105.563
P55268	194.414	114.664	152.896	153.75	127.234	67.5828	63.748	184.498	139.483	127.709	251.212	56.4002	76.9487	58.8906	94.5329	171.512	227.091	46.4437	168.234	95.4049	104.322
Q9H0M0	0.021038			0.0279413			0.0306838		0.0192584			58.1354	56.3595	86.7533	98.4382	106.128	154.484	114.385	186.159	75.4534	103.044
Q5XKE5	4.4017	19.94	22.2811	5.59817	0.874654	1.29419	14.7215	13.6904	12.657	10.2826	23.7025	40.4063	56.2308	96.2767	84.0277	17.1355	21.4173	60.6402	32.1796	26.4227	102.161
Q86VP6	42.8983	37.7225	42.5116	37.9561	16.3237	39.7437	67.0014	42.9336	48.8119	61.9834	45.4364	120.84	124.236	96.1242	123.743	101.612	95.3414	173.04	88.6567	132.202	101.333
P26038	173.259	113.683	136.727	156.347	76.1711	166.002	198.965	157.625	155.241	168.231	155.564	132.427	149.09	90.1261	92.8129	189.656	168.8	95.6953	81.4201	187.304	101.306
P41223	0.0416919	0.0971578	0.0508645	0.0985923	0.201908	0.00673144	0.312026	0.118732	0.0706551	0.230818	0.0804416	33.2287	182.533	127.166	185.819	110.322	54.6732	423.601	65.066	480.622	98.2147
P02675	44.4159	39.3152	26.1742	44.7772	19.8664	107.379	51.7412	20.7092	68.9515	20.3826	28.5658	90.5394	180.456	63.3668	132.126	293.774	113.267	164.213	125.103	1043.95	97.7276
P01024	207.738	129.319	127.703	285.289	159.04	134.231	176.22	164.399	206.621	91.3524	173.948	169.595	195.914	83.3241	104.386	300.091	255.135	155.328	212.863	259.776	97.4416
P62979	138.618	145.912	141.627	112.508	105.376	157.514	221.211	181.952	215.858	223.946	196.728	115.024	99.3615	92.7436	112.554	67.639	67.5184	104.83	65.1963	59.1209	96.0871
P00352	34.9243	26.8917	27.3852	51.7964	23.2959	9.3233	27.5767	43.472	31.2412	286.726	48.634	208.42	92.9862	201.502	133.394	164.522	53.328	74.398	84.3753	66.4853	95.0131
P46940	69.3714	75.4025	64.1115	64.9693	36.404	36.9343	83.6661	57.4042	62.4273	76.2942	86.1327	139.488	115.443	113.326	85.4791	91.1044	76.3617	89.9723	101.059	52.3756	94.49
Q01082	140.514	108.657	137.314	153.886	69.546	60.701	98.372	159.644	107.961	144.48	120.611	96.7108	95.5042	129.275	96.7567	70.6237	94.2178	109.987	99.4106	116.47	94.3806
P07910	75.6926	73.5084	78.6998	83.2538	19.1439	117.698	160.735	130.602	131.564	171.778	86.6557	124.073	148.371	136.834	124.529	96.4897	109.466	133.91	106.309	101.546	94.1954
P13667	94.2493	78.1881	96.7966	59.8805	35.1341	90.8173	157.46	78.6107	129.522	96.7951	95.2248	100.977	84.4543	172.286	76.1682	51.125	38.3073	100.571	42.7296	59.3996	93.357
P08727	377.551	293.864	430.722	349.251	156.845	313.062	174.973	312.403	250.522	54.5667	339.869	163.674	83.7891	36.1676	71.353	66.3152	65.3635	52.3735	242.033	106.409	93.2721
Q13642	91.5873	76.541	71.5031	71.5578	330.961	143.785	32.0651	100.83	66.2115	73.5486	61.1979	57.6787	27.0691	64.911	47.1742	80.1257	68.0757	51.6166	97.2891	35.5833	92.7224
P14550	37.297	48.7852	40.7333	24.4692	22.1593	34.966	63.6166	45.6181	39.5667	52.5149	44.3812	42.4574	54.6568	98.2724	53.6337	41.781	34.8742	70.1892	27.9425	35.6915	92.0344
Q8TC12	43.6104	120.711	116.792	12.734	21.9053	47.1332	13.9704	17.1459	33.2283	25.4906	25.9759	33.9687	23.7207	79.142	44.9017	15.9129	11.5421	45.8889	7.99663	39.4753	91.8605
P37837	214.344	145.297	171.415	163.724	45.2085	144.789	259.239	178.056	188.186	267.8	160.879	137.027	97.0203	106.16	111.097	82.0343	90.5394	109.622	70.3415	61.3574	90.8301
O00194	8.48459	14.1947	16.525	8.53372	3.76289	7.14252	2.50654	7.39121	11.6794	4.02166	7.84364	59.4462	27.9247	66.9254	91.7846	95.7133	113.294	116.976	206.078	25.1387	89.8446
P11047	128.232	76.8341	84.7962	123.424	58.6205	26.97	45.9139	109.451	85.3129	107.026	110.82	59.5738	115.874	53.1764	76.2697	131.581	168.414	53.0103	122.21	96.8384	89.6325
O00299	19.473	26.5651	23.0622	14.3737	9.5035	53.6599	39.4739	16.6621	18.2118	18.83	23.8164	91.1932	67.1029	86.6875	75.2227	44.9048	40.5816	103.92	54.8196	33.4907	88.5798
P53396	45.6901	43.9065	55.1054	25.9977	24.7115	82.4922	113.139	31.1266	61.1481	105.086	70.0047	52.5287	104.196	98.9799	115.675	44.314	26.2877	65.4335	18.7713	37.6674	87.6199
P05023	112.902	99.7554	113.972	85.5779	57.764	99.3938	110.063	89.5515	114.426	146.065	97.598	99.4216	53.1914	61.9932	68.5527	58.5828	64.5595	100.197	106.065	45.9036	87.0106
P00338	106.839	76.5748	73.3456	100.788	106.008	171.692	262.627	109.918	139.713	161.095	119.946	111.745	141.992	87.3663	116.935	114.241	83.7142	132.577	101.589	38.8097	86.882
P47897	10.0569	14.1672	17.8897	15.5969	5.33573	15.9028	21.5489	18.1326	21.7965	21.5568	19.4515	109.561	139.555	134.852	82.3874	145.696	123.85	151.224	216.281	171.446	86.716
P62888	11.3618	9.28565	8.56144	5.98092	3.5504	21.9419	25.7672	13.1185	22.2539	24.2714	15.6583	17.0029	26.9802	56.1153	16.5126	13.0131	10.8376	19.8272	13.6341	13.1104	86.1713
Q14980	84.9624	69.4667	62.9609	49.0284	24.1121	147.847	126.899	81.508	81.5761	99.0604	89.3367	85.4327	73.7418	91.3558	70.9348	56.4666	64.1671	90.1873	36.5187	41.5953	85.8025
P01009	465.022	435.208	280.306	560.846	145.818	1241.2	355.175	476.47	464.05	537.394	263.66	136.167	156.416	174.116	141.514	583.135	215.113	119.815	204.175	270.03	85.7079
P21980	96.7937	36.8694	30.7499	111.857	42.9611	132.542	67.5765	91.0714	91.8783	176.541	214.634	129.394	144.927	159.687	93.4713	189.907	129.684	68.4678	222.576	103.556	84.8827
Q15063	30.1415	12.6736	11.3213	13.415	15.2772	99.6858	280.803	42.9058	87.1065	338.307	162.769	268.331	281.581	221.086	56.0695	449.131	279.896	64.5943	78.15	235.474	84.8107
P02751	164.89	77.7719	130.206	101.088	45.5737	183.882	374.19	104.097	165.258	52.4012	101.929	232.614	252.762	56.2587	109.301	260.323	224.18	92.4597	173.263	185.044	84.165
Q5VYK3	4.89532	9.86806	9.60375	9.40104	4.65042	7.29515	19.9316	11.8611	12.2464	13.0859	11.1507	53.4408	36.7097	70.3034	96.0877	31.1351	51.0152	50.2217	42.3413	9.28434	83.9612
Q14789	17.8035	22.849	24.686	15.587	10.7978	24.3484	30.2292	20.8431	30.225	36.161	26.5304	64.5513	52.2648	61.6791	69.1481	26.4132	31.7773	67.2507	43.5296	23.0868	83.3929
P50395	41.4364	34.8373	37.2175	35.9379	16.2911	39.3038	48.9838	39.8093	49.8164	49.6947	48.6028	85.1924	81.7066	104.605	89.4756	59.2717	56.6285	112.176	58.2732	38.7873	82.2603
Q9Y3R5	4.07787	13.1029	12.9307	4.20957	2.10113	9.32297	8.7018	8.5172	10.9393	4.99015	4.74156	44.1281	81.9108	58.7593	47.6571	99.9472	55.4379	20.4336	34.2295	125.101	81.6167
P31948	143.834	115.512	99.4287	120.269	51.2648	54.7325	123.847	127.491	144.246	137.766	73.9703	97.2564	79.2329	59.4617	86.8418	78.5827	93.4544	53.6183	39.7287	49.2417	80.9605
O15144	16.7947	17.7498	20.8437	21.5369	15.6991	13.3753	32.0301	22.3272	25.5173	29.79	17.8237	104.177	99.6465	67.052	76.335	100.567	35.1989	49.0374	134.822	60.2994	79.5553
P15531	13.0084	9.84952	16.528	15.8886	3.4377	11.3183	10.9593	11.7896	14.0518	4.68899	10.4472	116.559	149.299	116.189	129.872	68.4857	73.1133	138.708	51.3511	49.1708	79.3553
P23396	58.494	44.1867	47.5662	43.1938	36.847	69.7799	97.5011	65.4365	89.9506	111.859	80.1161	78.7709	107.54	94.3949	72.6916	59.4211	54.6811	75.5831	53.5692	43.8372	78.8403
P11766	53.5538	78.752	68.3895	67.7543	26.9111	21.3939	55.0152	43.5216	46.035	39.3661	52.8417	51.279	56.8508	56.5748	86.0658	43.4876	48.9978	39.5012	55.1087	36.2471	78.4391
P21796	52.9253	48.1076	43.2168	36.9368	81.4542	57.5341	80.8514	86.4206	69.3332	87.4184	53.5347	81.6997	89.2816	109.533	58.2078	79.0147	49.8569	107.322	45.9143	38.1704	78.3861
P07477	6.8871	7.12813	6.56331	7.3325	3.07355	26.3202	9.16163	6.22556	7.80086	3.40144	4.63256	90.4709	103.907	219.206	143.98	105.195	136.35	243.795	292.683	73.4425	78.0753
P00441	56.5108	78.5059	52.5523	44.7822	51.6735	116.069	45.1266	48.7024	55.6859	63.7813	51.8205	70.0462	50.5121	127.414	64.1282	53.0482	25.8467	55.7567	65.5353	31.5788	77.9378
Q9BUD6	0.658098	4.75936	1.66905	1.28687	0.832651	4.97483	3.52034	6.0136	4.75537	11.733	3.68675	2.65311	19.9964	65.4979	5.08629	7.6578	3.27644	16.9942	2.3262	19.6677	76.0549
Q9HBL0	91.4272	68.2897	83.4202	160.641	65.9558	39.8393	43.2005	97.099	87.2857	80.7941	93.2774	68.5464	41.1181	80.6526	65.5622	107.635	92.066	63.2318	107.497	48.9462	75.4785
P01859	40.5282	39.7751	27.0668	23.1621	15.5868	77.5855	91.691	37.7668	35.43	28.2343	60.7093	26.3007	77.6381	51.1419	44.0714	72.3575	129.67	92.0796	163.498	120.078	75.3903
P23526	39.7596	50.8474	61.0527	50.9184	27.8138	42.6442	77.2219	57.2161	63.4158	110.085	57.3599	73.8147	71.8244	72.1464	76.9845	50.8007	53.7362	129.357	44.6505	40.9052	75.2625
P19367	53.0201	67.0097	72.6121	49.51	44.0134	39.3095	51.7972	77.0422	62.001	74.2385	52.1305	60.6573	62.8451	85.9584	63.0288	41.558	54.1179	76.0576	58.1122	34.3837	75.2444
P60981	33.602	57.6999	77.4288	61.2478	24.2326	28.5787	25.216	48.722	42.7841	36.2802	31.4415	56.8634	43.9814	59.6626	61.7449	64.9508	66.0381	80.3826	101.326	31.2078	75.0861
P06748	84.7871	89.0467	87.5475	81.6075	121.205	115.004	229.585	150.083	297.577	227.135	126.253	120.842	147.812	116.614	92.1219	62.9242	61.0301	115.545	58.3542	38.7929	74.8778
P40939	175.275	181.984	74.5697	98.8557	325.917	444.901	187.431	184.303	164.808	142.981	158.621	72.1395	72.8664	87.1478	61.7745	61.8304	56.4648	88.6078	44.6109	42.5058	74.5726
P08473	21.4071	20.8982	31.5571	12.5167	14.1355	23.1465	22.5175	12.8848	20.746	18.8133	19.1195	15.4892	10.8397	7.63607	56.4725	8.9629	9.0262	90.5518	4.77117	11.9574	74.0723
P07585	159.286	125.675	157.608	423.925	166.114	35.1758	152.905	203.071	83.5189	180.089	153.267	81.8726	95.4364	61.4863	88.9543	88.3623	116.367	60.9925	82.8456	258.812	73.6532
Q9Y394	43.1328	72.0823	99.5079	42.0095	25.7981	31.5259	36.1694	44.1552	71.9888	165.882	86.5024	29.9894	22.247	76.995	56.1843	12.8396	7.95041	67.4848	8.9429	24.3389	73.333
P29401	79.9842	49.8522	62.0321	69.7568	47.6903	85.7735	111.668	88.3207	158.691	169.773	124.087	55.9144	119.613	66.6268	70.7307	67.8207	87.1029	98.837	94.4722	38.932	73.0683
Q9UKU7	7.82788	10.8242	14.242	25.7695	6.57555	22.3774	16.0073	15.8067	14.9346	18.1935	35.7706	4.26865	40.4824	18.2828	18.511	7.85329	6.16447	16.9333	3.29162	10.3907	73.0349
P02679	60.4039	59.1489	24.387	51.1008	25.3559	123.142	74.1765	33.0775	93.04	29.2152	34.9448	75.4002	146.948	54.4924	100.535	221.53	67.7205	138.721	84.6207	810.489	72.7387
P49419	28.9063	29.7495	33.4519	26.428	23.9225	39.5682	24.4587	16.2432	28.5049	34.4331	43.8866	43.0806	49.8409	72.9655	84.9934	42.3439	29.2135	90.1242	38.0532	48.06	72.618
P78527	67.0487	51.9979	62.8228	64.3865	83.1496	100.137	144.532	88.6792	87.9124	127.187	104.184	104.833	126.577	134.512	99.2746	66.6391	99.1965	130.406	75.1221	42.68	72.1362
Q9NZM1	36.2677	25.6981	31.7532	35.062	20.4536	20.6054	37.8526	45.7447	32.1679	37.3261	44.917	69.4435	88.4869	90.3398	86.2347	83.7827	85.7296	111.525	83.28	101.451	71.8629
P40925	102.478	140.977	105.421	76.0396	135.917	55.9841	68.3897	97.5248	78.5452	80.301	82.2946	44.2195	50.1778	72.9856	59.4457	45.7379	48.2525	64.4597	52.835	31.5665	71.19
Q92820	0.143275	0.159124		0.0352888	0.0700964		0.15791	0.131792	0.0478989	0.101912	0.0977427	4.21812	7.17913	32.0109	2.03307	2.30783	1.24718	4.0204	1.09773	1.00943	70.9687
P07339	39.4776	44.8627	36.6627	31.211	27.4115	82.0092	139.852	55.9792	70.6229	100.399	52.0423	98.7617	61.248	99.5484	95.3891	44.5008	34.5672	125.031	38.0417	34.9774	70.5484
Q00839	63.4842	68.204	98.3476	76.135	37.8977	127.515	199.612	115.202	170.615	199.28	121.38	125.901	125.077	110.249	83.3108	66.689	41.3318	61.0891	50.597	42.4474	70.3934
Q9Y6C2	78.4837	60.7301	37.2354	101.092	48.0344	19.3814	75.6375	76.9594	66.5442	58.8472	99.6293	92.3636	115.084	49.1268	112.008	135.182	166.733	34.1325	109.009	60.8603	69.8818
P49368	32.8411	26.1571	29.9086	23.0951	21.3352	33.536	50.0562	36.3524	42.4109	57.1292	44.1723	51.7674	49.796	97.7573	57.0888	31.3853	29.4684	71.7969	34.1593	30.2366	69.8761
P05141	105.038	120.18	116.913	88.7631	139.826	117.433	241.468	271.286	198.993	149.453	138.902	106.303	91.9291	122.057	66.7176	78.9118	107.977	71.7081	74.736	72.509	69.5884
O75083	103.146	94.8451	153.956	121.487	71.369	44.2636	80.7981	106.978	94.9827	83.5448	91.7927	66.5803	51.647	63.8836	59.4009	70.058	65.4236	72.2508	82.2048	45.0579	69.444
P30038	32.2838	28.4564	34.9087	25.7782	22.6854	18.7043	70.3135	38.9565	43.5109	48.2136	57.5029	60.1381	72.1218	64.8873	72.2601	67.8836	74.1028	73.4593	33.2574	51.3723	68.6961
P52272	296.074	241.833	244.783	191.795	150.409	170.147	249.212	275.082	306.283	264.237	290.619	65.6397	82.9661	66.33	66.0953	40.7167	28.904	42.3166	29.2512	29.3337	68.4282
P60842	21.2164	27.929	38.0139	28.8694	12.1405	71.6365	68.5554	35.2291	57.1439	64.3552	45.518	57.8785	102.38	88.83	90.6684	38.7674	40.6858	96.8732	35.7749	30.6242	68.3472
P02462	7.26785	6.63963	5.51587	5.69985	7.32644	18.3313	4.9534	6.86069	7.24003	4.77	10.506	54.1986	86.8895	30.5313	46.4905	106.564	119.424	12.8174	11.2794	89.7116	67.5448
P21397	38.3527	42.5086	43.5956	35.6813	26.3599	51.9411	61.6637	176.126	104.351	92.5395	92.8817	69.8384	164.943	95.4853	42.6299	40.1932	49.373	83.9602	28.8718	99.1746	66.918
O94760	26.2648	48.8887	34.8504	19.7788	12.1339	41.58	20.0816	22.6934	26.8929	49.0079	31.8123	42.1261	30.4791	64.5036	47.5825	20.943	8.9997	43.516	13.3317	19.0845	66.8982
P04083	211.02	203.549	137.381	82.9196	61.6373	23.3586	70.309	74.8904	62.092	63.9645	60.8833	90.2171	67.625	46.7918	76.2466	82.6152	63.6961	71.4651	56.3308	59.5447	66.8952
Q5JRA6	13.0569	30.6522	23.759	5.92342	14.8628	26.0976	7.77437	12.1049	16.4756	12.2319	5.14511	13.8958	10.0062	30.7741	17.0611	6.85785	6.37111	10.7407	5.75075	43.7273	66.0831
P18669	84.9057	138.432	113.13	113.039	119.642	82.565	100.812	98.0573	92.0612	101.608	77.4115	70.431	58.1703	51.7028	66.1657	54.3249	52.0992	33.8105	48.7019	24.2589	65.4938
Q15582	167.709	87.455	120.77	150.437	102.881	78.8653	109.207	179.014	136.595	121.063	191.032	87.6889	83.7581	53.4623	99.4356	130.381	191.304	64.35	129.657	76.9125	65.1063
Q969X5	12.4661	18.5178	25.861	9.89995	21.4857	28.4325	5.18181	21.7595	27.4986	5.46639	24.9853	48.695	19.3356	33.2042	22.0252	19.6532	17.5506	24.1592	4.01956	18.5183	65.0625
P02790	59.9594	52.4102	44.7174	135.695	25.3368	222.715	64.4855	53.1992	61.4506	61.9395	43.0835	82.6248	105.557	70.7924	62.7705	196.399	137.374	85.5084	136.728	125.702	64.7896
Q93052	15.8243	10.2713	20.9431	31.904	12.2815	7.09119	14.9942	24.0687	21.8006	13.6995	19.8099	68.9602	41.2081	48.6491	57.8712	93.5158	58.5248	42.2319	67.003	56.2611	64.7805
P55786	34.7231	55.5436	45.9756	36.1987	33.2502	24.8192	49.2253	45.8466	33.7882	46.3811	35.8476	57.3057	57.0604	55.2873	56.7484	53.3184	56.4103	63.3179	41.8583	37.0347	64.5084
P43490	11.8304	18.6651	17.3354	13.006	9.51953	9.48109	71.498	28.1391	34.2892	28.9367	13.269	18.2083	18.9806	43.8863	33.8063	20.9871	15.7706	29.3697	16.707	55.4911	63.0308
Q15124	150.442	124.419	185.795	255.73	109.064	9.22558	25.1206	137.163	114.672	78.6633	131.163	37.8869	23.5342	51.2659	58.7965	68.681	98.8775	51.6537	101.067	29.9005	62.0163
P30048	23.8432	35.3023	21.6974	32.2752	24.1008	36.3979	33.2941	71.6972	53.1948	65.0296	37.7286	68.8022	51.9537	92.2118	53.1365	44.3725	49.0572	95.3311	26.5366	35.2609	62.0014
Q16853	127.86	58.0288	111.467	129.371	42.7158	10.7189	27.4028	75.0921	98.5197	58.8568	109.725	57.8856	39.6341	45.0054	59.5004	52.3943	83.2384	48.3457	75.6246	42.33	61.993
P08865	26.2639	22.5167	35.1878	23.2311	8.26465	33.03	52.4041	28.5303	52.5629	58.4807	30.3993	57.6217	76.9077	69.0025	58.4762	37.4098	38.7782	77.0067	36.4108	79.2567	61.9233
P25311	115.272	461.603	159.355	101.043	75.2838	145.993	42.4891	51.8681	122.734	138.855	284.171	0.604037	21.1143	33.7901	30.7503	22.3689	1.61908	7.2389	11.7432	17.1112	61.9116
P63244	30.7312	22.603	35.5431	28.9486	32.7942	38.1281	62.2949	43.2582	53.4058	65.1909	41.0551	62.501	88.5602	82.6147	65.0372	43.3019	39.9176	82.9562	38.0639	27.9664	61.8038
P38919	11.6069	10.9597	12.245	13.0377	7.62609	14.0129	31.7279	19.8897	22.2807	26.2207	22.6108	58.7408	68.4122	79.1125	79.7017	26.782	27.9117	33.4265	31.4331	28.0472	61.7878
Q14697	43.3328	60.6709	80.5613	72.6424	33.2789	69.0129	155.081	96.0442	93.9664	102.248	67.5785	64.8061	66.0223	67.4605	43.5867	41.1123	43.3412	67.479	38.755	23.8254	61.7719
Q13510	17.8372	30.4326	23.0796	12.9455	10.867	18.6594	20.1359	20.1438	17.1831	17.4526	30.2687	49.0633	36.6344	39.6635	48.7877	37.836	42.6056	32.0354	35.1818	43.5836	61.1441
P24593	0.458248	2.37461	1.98466	0.39653	0.329814	0.429794	1.54168	0.702567	0.482507	1.35899	0.458356	2.2086	1.28446	0.894506	0.83936	2.28612	1.21218	1.02966	1.62879	1.172	61.1018
P61106	28.6549	44.5632	42.6118	32.386	18.7717	38.6279	55.3492	34.6593	44.3693	68.2534	32.2907	53.2929	41.2987	67.8938	56.081	29.5571	24.3231	64.5833	23.4186	21.1771	61.0315
P10599	38.7752	36.1678	49.9419	33.5147	26.9883	76.6738	73.5664	44.6035	68.0397	69.1691	51.7254	53.1064	55.5509	73.2819	62.1857	39.1915	40.2196	62.0458	35.4386	24.426	60.5825
P02671	64.625	45.2847	34.455	58.405	40.7272	75.9589	60.6203	25.8889	108.884	28.7939	30.4819	64.3491	145.741	46.955	100.628	238.806	68.8758	97.4002	74.8831	1003.91	60.4707
P27348	19.8231	20.7195	26.3777	18.0218	7.74912	45.8157	31.5073	17.9127	20.3782	20.9062	23.4998	53.3739	55.1478	42.866	61.3251	29.8908	28.8681	37.4652	16.4585	24.6675	60.4423
Q07654												0.831584	9.65204	39.9434	41.2549	6.85114	0.298235	0.146416	0.159992	123.207	60.0055
O75367	26.9558	30.0302	34.5912	34.8331	16.7168	72.7017	72.8016	60.9564	66.2897	69.6595	73.1295	92.8614	78.507	100.563	71.3442	67.5904	51.4317	59.221	70.3637	35.0977	59.4945
P22830	4.92801	7.02533	14.5508	6.65717	10.574	9.20822	6.21394	4.2721	5.8588	14.5246	13.0639	12.1147	13.2689	41.8541	64.5764	4.80878	6.39418	18.0706	3.35115	10.225	59.4496
P0DOX7	49.3295	26.9658	28.4303	32.6265	20.3405	261.058	97.164	27.4675	30.0853	48.0255	22.4989	240.886	81.356	57.6484	89.2448	149.756	81.9127	126.631	237.752	75.9647	59.4107
P13796	87.1662	34.597	37.362	49.1931	28.2894	97.2224	86.2409	46.3182	54.3833	65.3811	116.33	93.8822	85.6927	79.6245	154.826	44.9043	115.947	57.1488	53.9972	22.6926	59.3718
P27824	57.9012	59.4741	63.0656	51.2606	67.9092	70.4965	67.2352	55.0126	82.916	94.3019	49.1185	75.2488	51.0963	61.1199	39.3616	33.5949	29.4369	73.4241	46.7229	26.1416	59.0497
P15144	39.893	98.6408	30.8422	24.4167	25.1746	247.949	19.7109	25.9138	37.5315	15.8829	66.0676	10.1423	38.8779	51.5302	88.3618	17.7677	14.5967	39.8299	31.1094	17.3153	58.7885
Q6P996	13.5376	12.8113	18.4736	12.6088	11.1559	19.5328	19.5982	22.1068	26.7145	17.0705	16.5103	85.5462	44.0145	59.4947	50.686	26.4203	18.8472	68.11	31.2061	20.1627	58.7383
P09525	77.0371	68.5391	71.3007	83.2119	31.7873	46.5841	47.587	65.0055	60.2833	70.1532	48.4098	47.4067	35.4468	42.608	58.4231	37.9635	46.392	43.9166	56.0155	35.0197	58.7317
P20774	85.2608	48.9051	57.3242	167.952	77.0527	12.8656	41.6481	73.0514	46.375	110.911	93.0491	58.765	87.4326	55.0247	57.3747	184.757	111.892	22.6878	101.47	372	58.3511
P30044	19.0432	40.6286	36.6403	30.581	16.4855	26.6245	28.8285	31.6298	25.0886	30.1684	25.4593	54.641	33.3547	79.4954	35.253	25.903	26.3033	57.6702	40.7654	25.178	57.6462
P35606	24.305	32.5433	31.8805	19.2999	10.4585	35.9435	42.3038	43.1359	36.559	44.2746	25.7549	49.0842	44.0474	55.2049	57.9222	28.0466	33.4844	55.3872	15.9604	17.6704	57.6385
Q9Y5Z4	15.0411	19.3012	19.2153	9.17956	17.8484	21.8623	37.1563	15.9054	16.9098	18.6844	15.5143	26.6874	21.0097	27.0174	28.3378	17.1155	13.2158	14.7604	16.3923	9.4971	57.5719
Q9Y678	42.349	40.9213	45.1357	23.1466	66.7078	43.1219	52.4247	40.5752	47.9532	54.2123	41.0192	43.99	43.7156	62.5792	57.7944	30.2828	17.5002	56.5751	17.277	21.7897	57.469
P16870	30.5205	79.3747	45.3545	12.4302	18.316	79.2708	17.7586	22.115	31.7804	35.8392	24.3603	13.8096	18.7642	129.686	27.8324	3.54039	1.93378	20.2406	3.69545	7.89026	57.1169
P53618	18.2315	18.7364	20.1101	12.4924	9.27532	27.8609	25.6951	19.8275	23.0508	26.9015	14.5782	37.3537	40.8406	63.5295	55.2856	23.0466	18.0732	45.2227	19.3272	17.427	56.63
P61247	53.6321	47.4692	61.7302	46.1529	31.4828	87.8726	136.988	67.8105	96.2064	133.069	91.4621	50.9975	69.8228	57.1693	47.2966	36.54	18.3914	19.5761	25.5892	30.6249	55.8004
P0DOX8	202.606	76.36	31.2826	62.0742	42.9119	312.525	181.384	71.8849	76.1567	60.7585	41.0782	39.0932	48.2091	31.3933	49.2465	79.4091	79.6766	48.8924	131.21	71.2889	55.7361
P07437	32.2052	18.7151	22.1937	37.1152	15.4337	17.015	51.9043	25.0737	25.369	44.1183	23.8624	78.3165	71.2532	53.6425	57.198	50.8498	38.3186	50.6583	62.3242	28.7126	55.6252
Q15365	39.1183	37.5087	35.7594	19.7796	99.8884	70.9617	65.1039	41.5702	48.8131	37.019	33.5125	74.9562	82.8594	81.8341	70.6612	44.6448	57.8667	98.2006	48.7067	33.5618	55.2638
Q8WWI5	0.0138572	0.135924	0.0357396	0.0338305	0.0938971	0.0189461	0.156389	0.113048	0.0777598	0.0796967	0.0256477	43.5869	99.6173	41.1645	52.2689	99.6043	98.9552	7.86037	36.3538	142.44	55.0508
Q16576	1.46566	1.64416	1.48864	1.6368	0.315919	1.33579	4.10661	2.18245	2.74132	2.58404	1.71705	61.1718	48.4496	53.065	63.4271	68.6397	94.2011	81.9583	99.6165	29.1324	54.5087
P49411	49.2128	41.2622	61.4053	55.4503	50.9388	50.3389	139.971	129.071	102.755	94.4729	79.0029	53.0977	70.2498	65.7009	54.6659	44.1964	47.4865	48.4726	29.0714	39.3969	54.5
P80404	4.57656	8.79339	8.03242	2.80287	9.04735	10.3044	6.84908	5.32851	5.67471	8.37902	7.84326	27.35	15.0577	33.8239	55.3603	8.63528	5.40921	38.8597	3.05919	5.68773	54.4324
Q9NR12	98.9718	83.2318	121.686	149.725	57.2687	15.9868	40.9341	97.4092	91.2443	63.9896	92.9406	49.255	34.6106	41.3335	42.4903	63.5226	59.0075	31.0958	70.938	33.6483	54.1106
P05556	61.2226	31.7727	46.4112	60.037	31.6371	22.2167	22.9312	48.2021	43.575	40.5527	60.5532	49.6692	37.1708	54.0997	53.1707	67.2631	73.1629	57.2302	68.8299	40.3165	53.8611
Q8WUM4	42.173	49.0313	47.0168	28.6542	16.6442	44.7392	41.0631	36.6504	52.5085	53.2371	46.7921	36.2949	39.0212	45.5793	47.7342	31.2682	26.7949	48.1534	26.3837	21.5158	53.8034
Q13263	71.4163	46.2271	34.3373	34.2349	67.3687	109.679	86.7712	69.3709	86.3142	97.6164	73.3453	66.389	67.8707	61.3176	55.3351	31.7833	26.9461	61.9896	29.2696	18.604	53.6982
P52565	33.9237	128.043	34.7572	29.0829	19.4493	68.3728	37.1421	64.046	34.8193	45.3649	46.995	69.0033	55.0641	86.6821	71.3277	33.8864	38.3022	86.9166	39.648	22.5528	53.52
P14174	16.1383	25.6843	48.9536	27.1871	29.7728	183.995	45.8527	40.0502	40.8618	50.397	30.4986	35.4857	36.5311	63.606	73.0772	36.1004	36.3693	83.7411	32.2551	27.9133	52.31
Q02818	17.2475	31.6296	26.7554	15.7537	19.5353	28.4601	22.5804	22.1482	20.5561	35.095	19.2125	34.1349	17.7316	30.4158	34.5082	15.6626	11.6102	25.1562	10.4081	15.6446	52.1957
P21926	12.9383	23.365	30.4482	10.4888	8.144	8.43511	13.5125	11.7357	10.7523	16.0443	18.0406	31.4784	28.8801	34.1207	25.4553	18.9657	12.1583	17.0737	9.91953	30.998	51.986
P35270	20.8036	24.7355	19.7075	12.7201	23.2513	14.7635	11.4451	22.2367	27.5195	21.7187	15.8811	108.21	122.471	95.5996	60.2346	79.3731	167.17	161.816	85.8145	263.02	51.5147
P18085	10.3271	10.8963	12.68	6.84202	3.35781	11.7978	18.8996	10.7363	16.165	29.2266	14.6915	36.5935	42.4581	59.6115	48.8375	21.7245	22.3804	67.7151	28.3601	17.1351	51.2683
Q12906	54.9564	48.7046	55.3538	34.9399	29.9386	59.7756	86.6262	66.4658	65.4499	95.7167	70.1409	66.9049	75.6524	78.0241	71.6204	49.3701	48.6307	80.2527	36.7826	24.3027	51.0522
P62879	84.1759	93.9161	85.8502	121.512	33.9959	129.888	90.9982	65.1098	77.0073	104.541	77.7731	49.6614	47.3593	40.205	51.9641	45.4084	36.9252	36.4317	27.562	31.3914	51.0161
P05091	22.3735	19.4474	18.7644	21.2175	23.0883	28.0768	30.8777	28.5951	22.6848	27.6624	27.308	22.1236	24.8985	85.9896	68.7772	21.6793	29.2037	80.5753	20.966	18.9687	50.7864
O95571	7.94776	13.797	28.708	26.9728	1.0572	19.8799	12.0206	16.4431	9.57794	1.6783	21.3774	54.9779	56.875	54.8696	46.9624	87.7659	47.3451	40.8753	54.8312	100.481	50.7205
P30711	3.45298	1.1943	5.74462	4.8828	5.20151	0.10716	0.364311	0.609243	0.560098	2.42595	1.32648	4.60021	1.89383	2.02211	18.8833	9.35916	0.989412	15.8937	0.293249	0.355058	50.5466
P24821	190.137	51.4149	66.9731	169.656	41.4314	18.0523	74.2363	118.609	139.238	25.7515	109.868	73.4093	74.8642	46.7196	175.193	55.9286	217.485	43.2387	198.993	44.1837	50.24
P49189	74.7171	96.7765	74.5626	56.8139	77.7199	83.5956	64.7648	61.3513	71.1294	67.1201	66.9679	47.3851	25.8842	65.3032	50.1284	15.6654	23.1992	63.0425	24.6362	28.8743	50.2336
P30043	24.0074	50.1689	30.715	26.4163	27.1854	21.0468	13.341	21.2464	26.377	19.161	22.3597	37.4832	28.9412	39.6138	36.9132	22.7204	13.6543	30.5376	16.8818	40.1051	50.159
P35580	86.3391	55.3687	59.422	77.549	36.2093	46.9619	105.25	97.3842	72.6839	110.043	96.8692	60.769	48.2603	71.9254	39.1141	65.0459	31.9248	49.1458	32.8632	73.425	50.0193
O00159	56.5154	68.3966	68.8185	74.6883	30.9362	31.8171	41.0148	62.4474	52.0413	53.5549	63.7185	52.4754	58.0563	87.1133	74.2972	67.4161	47.3617	53.3143	60.3765	69.7494	49.8181
Q9H2U2	6.464	11.8845	13.3251	9.4903	9.84815	20.3991	21.5488	43.5433	21.1822	23.5606	16.0554	34.7118	42.7375	68.6053	38.3349	33.947	32.2889	70.6547	16.2296	30.5512	49.4513
Q01518	81.1521	67.3825	71.4021	84.8312	44.4976	70.516	159.308	87.5584	86.8833	87.742	82.1968	71.3844	56.3353	53.1411	50.0715	51.542	73.1359	67.9137	55.0225	30.692	49.2534
P05387	13.7271	9.87497	12.6044	13.4489	9.44137	20.2877	22.0347	11.3051	24.2381	25.4428	12.9037	46.9803	61.5059	79.5103	60.9825	33.7952	33.0878	58.5126	30.6189	27.5908	49.2294
Q9BZQ8	14.8197	32.3216	32.2338	15.3938	15.7661	17.9821	10.1972	13.1377	13.7313	9.59838	32.2777	9.98919	30.8945	30.1957	36.3446	14.0914	15.0615	18.6262	15.3323	27.1627	49.1964
P51149	14.7903	17.8096	19.4422	18.812	9.01816	12.8491	40.6386	25.0122	27.7186	42.5632	21.0435	63.8545	62.9869	56.8157	52.8671	48.0692	50.8951	80.1254	62.2854	53.8879	49.0214
P11172	1.61021	2.5677	2.09897	2.20195	0.342635	2.04339	3.67166	2.39245	2.28485	4.67484	0.849607	19.2571	22.1189	47.9693	42.481	35.6612	57.7364	69.6989	111.98	19.233	48.9531
P46939	41.4384	94.0159	58.2798	36.3533	49.9905	32.4547	33.4949	55.5173	41.2797	29.8559	97.5018	26.3905	31.4703	57.0294	54.4659	24.1759	24.5675	60.3273	23.3752	30.1706	48.8745
O95716	7.32088	24.5221	18.6732	4.74285	5.03797	39.765	15.0499	13.3663	21.7466	27.7719	18.4516	22.1637	36.6122	47.5175	44.7395	10.5793	6.56161	36.3011	6.9845	28.8763	48.7674
Q13838	10.6485	19.855	19.1086	28.116	7.45149	18.4961	45.4105	26.8945	32.2309	29.2546	19.4723	56.0792	59.4392	71.7983	57.5246	37.7635	43.158	85.0156	42.6765	22.1751	48.6934
P07305	138.308	138.632	136.663	72.7704	80.275	202.803	86.0899	129.417	92.5679	120.42	148.917	49.5619	23.3682	68.7117	24.0172	35.17	11.7552	9.44339	37.3054	43.6162	48.5883
P50851	41.6732	29.6838	23.9828	40.1493	11.8477	29.8878	45.1644	38.9039	34.0287	61.3334	22.0682	153.121	43.9965	46.2028	61.8056	275.327	189.673	43.9313	12.9872	66.9405	48.5174
Q13162	12.5234	14.5919	13.8663	10.4286	5.03685	9.89333	32.7429	9.86941	14.8605	22.3448	17.1475	39.8018	52.1686	53.2741	54.7226	30.7213	20.4628	56.1299	25.4775	21.684	48.1123
P51159	11.6675	46.6029	27.9302	4.93579	6.54415	75.998	9.36721	4.7624	20.6398	22.6897	27.506	8.50873	12.9539	52.7221	45.6124	5.23357	1.75434	15.5427	4.47738	12.7452	48.0754
P14314	48.7902	42.2417	42.2358	43.3697	24.5491	45.1764	88.9298	56.9108	56.1205	65.3438	62.9357	43.6764	49.8135	66.3734	38.3834	24.3716	22.9152	55.9617	28.9499	27.4576	48.0054
P04843	76.8203	61.7684	60.2336	57.1742	26.0639	52.2658	124.371	89.8151	100.026	132.262	93.4084	58.5008	63.0232	64.467	50.093	36.0837	38.7136	65.899	38.4115	23.7507	47.961
P30084	40.6416	51.1711	56.6736	35.5537	39.3401	80.5246	75.5507	121.127	175.606	117.01	155.476	33.0844	45.8893	49.9822	52.9078	32.7449	36.5908	39.4961	13.1934	24.3558	47.6079
P04264	9.09526	12.5306	13.7921	12.2654	11.5393	35.2209	13.2581	9.74067	8.63743	6.46876	6.64507	332.805	78.6095	79.5703	42.3154	149.359	136.736	85.4532	85.1392	609.597	47.3157
O43390	27.2883	24.3156	27.4772	25.3268	9.91799	29.7268	64.6781	47.2541	45.4156	68.5407	38.975	61.1994	67.2707	78.8041	54.9717	41.6154	32.4374	48.7746	50.6926	35.5337	47.0208
Q02878	41.25	42.1623	44.6773	38.002	25.2035	45.3836	104.761	62.0796	111.125	108.694	80.2119	60.0833	75.8843	49.125	45.1033	35.0307	18.8328	22.1288	25.0028	28.691	46.8595
P19338	54.8929	37.0474	48.6709	55.5961	44.2157	88.373	285.811	92.4011	75.6473	157.557	97.723	79.2405	118.954	85.21	67.6428	49.8175	42.6509	64.9226	50.4699	32.9659	46.8017
Q9BXN1	18.1858	9.79694	36.4197	7.54823	8.04761	50.356	31.2673	48.0789	17.8527	104.803	33.5801	51.162	61.9099	66.1224	34.8863	64.8902	69.2395	29.7821	34.5539	97.9472	46.6226
Q99714	9.70485	5.66828	9.02647	5.0355	4.08773	10.4346	18.9604	19.5718	16.0356	18.7054	15.9968	38.1564	56.1602	48.9217	33.0884	32.3945	35.8431	50.4993	17.6239	28.6107	46.4721
P43155	17.49	28.7771	28.2056	9.66842	25.3784	25.3095	56.5532	41.9123	41.5316	30.3465	77.1481	52.2921	59.5967	37.8454	42.3143	59.3981	82.3561	54.4318	49.3743	57.5592	46.4296
P07942	24.1768	7.8806	10.9413	54.9472	8.2351	6.29627	18.2124	18.2504	18.6194	36.1812	23.1337	28.7072	65.9856	25.4905	54.2998	32.3858	54.8997	52.6412	26.2369	33.0637	46.3473
O95394	9.97441	23.1367	15.348	4.62448	6.135	8.98579	10.7935	4.36411	7.56671	19.2751	11.7727	10.9905	13.2271	15.4141	21.6355	7.99194	9.67101	19.7177	4.07801	8.41521	45.9434
P35221	49.3932	54.4141	72.9577	31.5214	24.9214	47.3483	45.134	44.4006	60.2813	61.6008	47.8822	67.4462	62.2649	57.0763	70.4175	47.6614	27.2927	49.7287	35.286	53.8508	45.5284
P16152	58.5749	94.6186	68.0009	56.9557	29.82	51.6036	36.2787	51.6146	57.0242	34.9063	61.616	20.2562	23.8164	57.1246	45.0537	26.5004	24.7323	49.8956	30.2173	15.0463	45.5033
P01876	85.9741	56.3697	29.7205	45.6874	33.0408	186.586	32.8088	27.5738	42.7303	31.3513	54.1959	37.0655	30.7697	54.1769	50.9591	112.844	89.2365	94.8168	182.526	49.8032	45.4851
P36578	24.1231	20.4468	22.381	16.6526	13.743	43.2258	58.731	27.7765	41.8365	51.5281	49.3297	63.137	72.4513	48.8219	43.0389	36.9323	19.0034	31.4071	32.9666	28.2781	45.4173
P07195	111.125	102.808	84.6407	110.903	89.6462	31.375	83.7023	75.2959	87.0385	53.1001	85.8825	46.617	106.729	35.0641	57.7409	53.1211	77.1039	52.7467	89.8386	26.6966	45.238
Q9UHK6	1.2035	1.87928	2.96711	1.53533	0.504028	15.016	35.8125	17.4254	5.48459	9.50928	14.2318	7.72467	27.7227	24.3367	27.7647	6.05766	7.87772	31.1884	0.462404	5.68801	45.1497
P29692	22.0282	17.7395	22.6079	20.5178	18.5208	26.8803	52.5348	25.8126	25.6789	35.4116	43.2957	38.378	52.8057	39.626	31.6169	27.2859	23.0195	33.3252	23.2214	18.4892	44.9705
Q5SSJ5	47.6307	46.793	52.0021	48.4444	32.4593	41.2919	92.49	68.8095	52.6879	57.714	66.6407	35.5826	36.0227	53.3213	39.5073	30.3881	25.119	22.2194	31.0345	26.967	44.927
O60763	43.2458	41.469	48.0995	54.0655	23.159	44.9445	75.9404	41.1236	46.168	42.903	44.0789	34.9357	34.6252	42.1009	38.3744	23.3167	17.7194	37.0646	11.4604	24.6228	44.8959
P00505	27.1096	35.8575	41.6721	34.1955	51.6991	56.1978	60.8612	63.7365	107.659	72.0363	48.3675	69.7219	46.107	52.6779	84.2446	56.9679	51.231	76.4354	33.5064	62.1273	44.865
Q9P2E9	44.9189	40.1777	31.2879	24.7364	14.5432	72.2579	76.5208	34.2515	55.0992	59.4051	46.0956	50.3314	53.506	60.7336	53.2393	27.8426	19.3523	57.7878	18.5795	29.5253	44.6963
P20151	5.45307	22.7306	15.7891	2.85328	4.70334	13.3832	3.06209	4.26934	6.312	11.8589	6.76712	6.83695	12.2072	22.46	19.6545	2.74073	2.0972	7.11664	1.51508	14.6099	44.5182
Q9ULC5	1.17926	0.652247	0.775886	1.3458	4.16714	0.985444	2.02015	1.71033	2.81342	17.9382	10.7494	35.8211	40.6529	31.92	43.2712	46.5768	66.5082	35.5776	69.2962	29.9965	44.3581
P34913	30.6722	30.9903	36.7399	12.6388	8.41049	22.7347	16.3464	16.8366	18.4185	19.8549	18.9453	8.91528	11.4749	16.6487	29.3163	4.1608	3.86013	20.9025	7.15137	8.60068	44.0307
P07099	32.3153	32.3773	38.9685	56.7051	34.2201	25.5765	23.6753	34.944	31.726	34.1419	28.0016	22.9235	23.2305	48.4447	25.4136	12.9845	18.8639	37.2713	29.4183	18.2287	43.9137
Q13418	74.5485	41.7785	58.3249	72.6474	26.3805	59.231	25.1228	56.2435	45.7899	48.9668	60.9063	28.6009	20.5094	36.4104	33.6404	41.9418	54.3245	35.6817	48.2721	18.1766	43.5441
Q00688	9.45728	17.3248	16.5767	11.0097	14.9277	15.0838	29.1428	16.6966	24.7533	25.1135	13.721	33.7974	57.761	39.2716	25.712	64.3503	45.9546	15.5847	24.9669	78.1432	43.3746
Q7KZF4	105.719	74.0432	89.2123	86.4796	97.5924	110.496	128.39	76.777	122.493	149.157	67.2211	38.412	72.3841	53.7445	41.4564	22.6912	22.6095	48.7091	23.2997	25.6074	43.1367
Q92597	9.15357	15.5664	17.8734	9.59674	5.91285	8.33263	15.3494	4.48045	12.3472	26.923	10.7377	65.207	73.3958	39.4611	40.2903	57.0824	79.4378	22.326	35.3053	66.3866	43.1129
P62424	23.6221	17.6168	21.3547	20.0454	10.1745	28.0036	55.8919	31.587	45.1299	62.823	43.1562	62.054	67.6747	44.9986	31.1099	37.335	11.5351	19.4058	34.1036	26.6677	42.8711
P09661	2.358	2.57903	3.41294	2.27121	0.644109	2.74013	6.75705	3.55761	4.26195	4.98824	5.06393	35.6926	66.8382	46.086	100.777	38.7208	28.4681	134.334	17.5987	117.427	42.8015
P48444	18.618	21.8375	25.7396	11.8586	52.5063	23.9786	39.0854	29.2216	36.5064	41.5427	28.2163	36.8574	38.8223	47.077	45.0459	20.5083	19.7326	41.3893	13.5238	14.8414	42.6614
P24043	8.07777	13.2948	8.63637	8.14016	14.3098	4.4369	9.77172	27.929	12.5751	51.8413	52.667	14.9766	51.0383	23.2915	41.6332	63.5549	37.1249	24.2954	37.0119	43.8335	42.5622
P12956	27.9096	31.1593	36.7665	41.6226	16.7581	30.303	63.7921	45.7221	52.8287	74.1494	41.5549	61.8862	73.1215	74.7375	56.5892	46.0194	45.367	62.3607	46.4398	26.6755	42.531
Q14974	16.3306	13.5901	13.4175	16.2503	8.84451	14.5995	42.9721	19.4709	17.8985	22.7209	26.6581	44.4027	67.8279	43.9243	54.5796	45.3543	49.1563	44.1606	33.0649	47.7347	42.4367
P26641	31.2045	25.3757	34.6962	24.3773	32.7681	27.1764	91.9773	49.6399	61.7125	67.7832	40.2567	52.8563	58.9032	48.4398	38.6871	28.6874	22.766	46.6628	34.165	18.5959	41.9378
Q15459	30.5747	11.2874	22.1743	28.9859	14.8144	21.4721	30.1763	27.4237	27.4015	20.2365	29.4924	53.1365	90.3275	27.5661	44.9684	100.482	80.4502	19.7092	8.24284	72.8846	41.6809
P17987	24.7827	22.5974	24.8199	24.3731	17.9754	24.6768	39.4814	33.9568	34.5049	44.8861	25.8799	45.677	44.7504	40.7307	44.0382	32.6341	29.3931	41.7562	22.7787	30.3992	41.5627
Q9NZN4	89.3992	79.7972	109.436	139.432	58.0978	22.4068	29.3804	95.497	86.2747	62.8077	81.8	32.9883	20.4265	52.1605	41.1313	61.619	46.7763	38.5296	62.3027	33.4897	41.5582
P33121	19.7131	16.744	19.6196	13.5013	27.9292	33.8294	41.5811	39.0309	37.2257	21.272	50.6611	29.2715	61.384	33.761	35.9074	40.0122	37.2246	38.0866	27.2786	28.7625	41.4746
P07814	21.8605	19.6795	29.8053	24.6404	12.1497	41.4396	36.8598	29.282	38.0846	38.8016	26.0889	34.0997	49.2969	37.6503	30.2799	22.0063	18.2535	39.39	15.0164	14.5342	41.2454
Q86UP2	54.0831	66.3819	102.032	74.5053	29.8356	39.3303	43.7751	60.8706	69.3083	51.7375	88.8267	45.4014	40.1528	49.5873	42.9008	28.13	28.5409	49.2542	20.4589	21.8253	41.2032
P49257	31.7379	32.3866	39.1782	21.8348	18.3598	20.7801	54.3165	58.8642	46.6442	61.3756	33.0216	33.2234	11.9941	38.8497	31.1656	12.2067	8.63945	36.7636	12.581	6.77824	40.9143
Q9BZF1	0.529002	0.305404	0.58448	1.23149	0.275255	0.442169	1.10857	0.740172	0.736857	0.690249	0.514775	8.48437	6.30607	52.224	17.4674	1.83429	2.05814	34.8692	2.80229	5.98342	40.9067
P45880	25.5951	29.5053	30.0799	31.5919	25.6063	26.3752	33.2917	12.0114	30.6305	30.9586	34.7678	39.0622	43.6702	55.2334	36.8277	35.424	37.3835	54.5156	26.404	22.235	40.5425
P26599	19.9083	24.251	25.5531	28.4835	7.66993	39.2318	49.389	38.2736	44.1744	56.2972	32.4944	68.9593	75.8596	31.2908	57.1842	32.5304	37.5144	21.5796	15.9769	34.7772	40.4744
Q92841	9.80039	10.9253	15.0921	13.7001	12.7589	10.8522	21.7557	19.3371	21.332	23.636	16.2969	58.4171	61.5458	53.4442	49.4525	39.2085	35.1715	49.7319	34.8162	20.2811	40.3264
O75828	5.12418	3.4151	5.37893	5.70616	1.463	7.59612	11.3435	5.5996	7.89104	10.9339	9.04838	16.3149	18.1289	30.1705	29.0503	19.5193	22.0369	34.4686	20.4039	13.5204	40.2864
P46781	34.8315	41.2878	53.0702	33.0052	19.8399	36.382	94.7549	56.3119	88.6119	106.476	62.8392	47.4828	73.174	56.093	49.3728	34.9514	28.2744	54.4095	31.7594	22.15	40.2619
P09211	24.361	36.9428	33.5461	51.4848	28.3039	9.05118	21.4672	23.5369	22.8435	35.7593	17.7717	74.6719	31.8978	37.0218	41.7632	55.8979	54.1612	46.1985	110.841	21.6068	40.0487
P42126	19.3771	16.0065	22.7258	12.4658	9.23385	28.9926	15.5263	29.9302	23.2449	21.0851	36.1687	21.2946	19.2551	19.2048	12.3561	12.9061	11.6599	18.7184	8.30976	13.6902	40.0036
P01871	31.7342	23.7006	10.613	21.1239	16.3275	76.9795	172.497	21.9729	32.6157	32.1493	31.5633	21.854	74.1445	40.5547	82.8521	32.9316	23.4198	70.3779	44.6608	99.3575	39.9598
P01008	41.7271	45.0436	45.8507	63.164	23.9957	62.5751	27.8332	41.6118	39.1893	25.3529	35.7109	49.8717	49.7497	37.9007	29.2063	53.3535	55.3144	49.0744	46.4451	51.2535	39.6742
P01023	66.0005	54.136	26.5672	83.6304	24.9046	44.6469	83.7227	43.1497	33.1376	26.4716	36.6479	67.5765	97.3419	33.4468	43.7868	85.7465	67.3909	57.5495	64.1417	174.557	39.6613
P62701	52.4786	47.3998	49.5713	51.1689	19.7037	45.0361	100.122	63.2528	102.801	124.536	70.7136	53.9	67.965	32.0701	46.8353	37.4324	39.0272	43.029	27.4415	24.8706	39.5254
P14543	62.7508	38.2077	49.6524	70.1856	25.4876	14.1573	15.9328	57.877	41.91	44.5094	75.2328	22.6062	38.167	23.1501	29.7119	58.6105	61.5135	23.642	58.5628	40.3563	39.4191
P07384	26.1105	22.0471	34.1733	27.4795	29.1737	18.1028	33.4876	23.2172	21.3493	20.3128	28.9042	53.9651	38.0786	43.7422	38.2347	31.5567	31.7914	45.7563	47.658	19.2725	39.3962
P10253	24.042	16.3744	41.9836	18.7876	23.8585	20.7321	25.0295	42.0698	13.1005	56.3735	30.4712	73.9017	41.9906	43.3092	89.2711	40.3657	21.746	21.4007	12.6042	42.2731	39.3869
Q15084	29.9132	25.3142	33.0282	23.808	12.8143	35.767	52.5023	27.0955	30.2915	57.1987	36.4231	54.4999	53.3222	75.7292	39.5355	27.7909	24.9459	75.9436	31.8751	16.6098	39.3722
P61204	40.4265	76.2146	150.981	103.058	21.3565	59.0543	66.9714	51.1414	64.8884	70.9182	30.1807	45.8039	36.4448	38.8146	34.8435	24.1587	14.9172	27.9962	21.7198	16.9099	39.0129
Q96HC4	10.5309	26.8017	17.1316	7.20162	81.9286	21.127	19.5971	20.4908	18.5	19.4047	12.2412	37.4725	25.1171	18.3953	21.9077	31.5194	19.9445	23.6187	14.7111	18.4933	38.7998
P23246	51.1416	51.5926	54.8597	41.3732	34.5351	83.4564	127.465	69.5458	96.6269	95.7018	56.6887	34.728	40.9636	34.2166	32.6694	26.4704	20.1809	25.7287	18.4354	12.8766	38.6224
Q14966	0.431894	0.767981	0.516295	0.670052	5.04893	1.17178	0.906068	0.810439	0.727313	1.0343	0.628505	37.299	47.8448	42.1907	44.0562	24.7641	26.3697	40.1248	24.671	15.1849	38.516
O94979	30.629	29.8313	26.0064	13.8051	19.8119	44.2086	44.767	32.3826	37.8975	32.8165	26.6002	36.9414	34.1583	37.0529	30.9678	27.1969	21.3826	30.6646	21.1803	15.9079	38.4575
O43294	22.3998	7.99211	18.1016	24.098	5.40711	7.31583	10.2254	16.8763	14.4537	14.0012	15.7986	39.6217	30.271	34.6337	38.0238	48.1056	61.2113	48.7568	65.9889	19.9857	38.2738
P36871	43.4072	37.0561	45.0804	57.2627	57.4286	34.2518	24.9463	42.283	34.77	26.6318	33.5126	30.2908	27.2987	49.5256	32.5701	27.4612	27.3304	46.0743	35.1946	13.259	38.2474
P46459	19.8616	16.7921	21.2651	13.4839	9.2962	36.7487	31.6736	28.805	33.086	31.5196	26.3981	20.0386	30.9351	37.0786	35.8189	15.979	18.6857	38.046	26.8528	13.9686	38.0488
O75390	30.2592	31.8082	32.7256	37.6738	48.7626	31.1221	106.437	103.145	81.7998	63.2044	71.5908	57.6237	57.0824	45.9859	36.621	50.4523	47.4076	45.0193	21.2287	29.732	38.0281
Q9BX66	52.4699	39.7814	71.376	92.1439	55.149	9.86532	21.8249	69.0734	56.0281	37.6617	66.1902	34.5311	18.9738	29.8914	28.7832	49.5303	32.5531	19.2892	46.4373	28.538	38.0243
P14923	26.8348	37.9819	43.0398	16.537	11.0512	15.4905	24.2026	17.665	20.8873	18.8794	16.5385	27.9415	23.2329	42.1769	29.5165	16.6806	15.0193	28.6571	16.4644	13.4732	37.7593
P14868	24.3542	18.2848	26.2131	20.6675	21.7386	23.5272	36.9985	27.1132	37.4383	25.0277	27.3357	35.4071	32.295	35.264	33.2414	27.0052	26.7668	33.1814	14.9163	19.1223	37.6942
P35222	32.2364	43.4888	40.594	18.2184	14.0518	22.764	16.9313	22.9655	34.6865	34.617	39.7401	32.3862	42.8323	48.2231	46.7202	23.6108	22.2506	48.4967	31.3149	23.3395	37.6217
P37802	29.6261	18.2868	21.921	42.8123	14.1384	49.134	60.0737	42.4568	34.3165	45.39	66.5409	53.42	46.3213	37.3093	21.3746	66.9379	21.3311	44.5946	34.1701	29.2202	37.4834
P78417	21.7532	24.1368	25.6172	22.3484	38.5561	11.3578	14.7232	21.1851	13.8974	17.2495	22.0628	35.8476	32.973	39.7985	40.6272	36.5138	49.4323	22.7058	32.981	23.963	37.4756
P48643	25.5283	25.6228	29.9711	25.578	16.155	25.8349	46.5507	41.6752	46.7199	51.4586	37.1033	40.6564	37.5501	48.3708	39.8997	38.588	41.9297	65.0843	28.6091	27.5297	37.1654
P30050	20.4628	18.6724	24.1143	18.4676	9.22204	33.983	55.4577	31.714	36.9725	56.5741	32.564	37.8814	55.275	47.1074	35.8249	26.0527	28.8651	42.4298	26.7743	17.0008	37.086
O43633	4.96568	7.97275	5.42275	4.34408	3.22644	60.5711	5.99777	5.59607	4.3208	4.23464	10.8448	37.6562	46.1425	37.1612	47.9928	42.9077	55.6111	47.5993	55.3887	70.4413	37.0528
P05388	16.8913	13.7013	21.0919	14.2801	8.07763	20.9871	32.4789	19.2741	26.5447	31.4868	22.9671	34.5201	50.128	49.0649	34.5195	21.6022	18.0653	44.2687	27.1041	18.7952	36.8489
P00387	21.7485	32.0767	28.6433	36.6465	17.6487	19.1033	23.1589	26.0705	21.4169	28.4293	26.679	36.8787	24.0577	32.4257	24.46	37.3111	30.2342	45.6778	34.5569	21.8997	36.8377
Q08211	52.2439	47.7075	58.5229	52.529	23.5907	50.8056	77.5137	61.4164	73.5156	78.0763	68.4828	62.6542	61.5027	60.1564	47.8485	40.3366	35.0974	67.2197	37.8529	24.2104	36.6912
P61026	14.7811	19.5334	20.8851	14.7942	9.04388	34.2893	23.4646	29.5557	50.7566	33.7019	27.7594	33.7402	30.414	43.4534	37.3353	17.084	16.7489	44.2943	17.0261	15.1938	36.6631
P10909	24.5244	15.9274	12.1459	34.0186	13.4482	34.8927	21.4515	21.1081	15.9489	14.7549	32.1727	56.7385	54.0221	24.5466	31.6098	106.194	54.6012	23.8473	73.1963	82.7758	36.5257
P07954	56.4886	49.0415	47.7761	51.0569	41.941	49.8447	155.712	120.121	103.108	62.5693	82.598	31.8816	33.9227	46.4659	24.0199	24.3941	25.0196	38.2522	17.2001	18.4093	36.5111
Q06323	29.9834	41.5298	16.6699	48.4214	9.28294	28.4012	31.742	25.4522	28.1353	33.5767	18.4672	99.8973	52.7212	51.1879	53.9241	40.629	68.7639	66.7011	49.4436	17.8204	36.4272
P04114	20.9288	17.7017	12.6737	25.9506	55.3928	13.4027	41.6919	14.1563	13.779	10.2468	14.9929	22.8945	67.5253	17.6783	19.1959	34.4037	26.3129	34.2626	32.7965	51.1928	36.172
P18124	23.9574	24.1977	19.8161	18.036	31.2571	21.7277	52.7567	33.251	47.7008	65.2942	43.2414	48.7609	55.6671	32.8891	33.1548	32.4469	21.972	28.9264	24.986	21.2823	36.1544
P15880	23.6928	16.6062	28.1876	20.2938	11.7746	20.5261	53.7709	28.8928	42.792	51.5862	41.834	43.5106	58.1989	35.1464	35.0964	27.1932	19.2692	27.1464	23.2083	15.4846	36.1471
P50990	41.9982	38.2304	43.3587	41.2397	22.136	44.5784	64.9443	59.6446	64.0444	73.9827	64.5178	46.2961	40.4013	44.3559	45.4941	30.6633	30.2094	56.1773	24.7568	20.1997	36.058
Q9UPN3	13.8009	11.6323	13.2334	13.6601	12.5615	16.3797	28.948	13.2126	19.3083	20.4761	15.4154	70.6088	46.2568	23.5332	25.4016	95.163	81.8811	35.2068	46.1121	93.5698	36.0038
Q9UM54	14.5827	9.64494	15.4433	12.078	57.2189	7.45837	16.7508	35.6921	17.8342	34.1674	15.0673	15.0697	18.3405	16.4025	22.5532	17.1865	15.6333	19.7877	12.309	26.8535	35.918
Q16698	16.7293	14.3651	19.453	14.1741	15.8795	30.476	50.0416	37.7599	29.2287	32.0218	55.7362	51.0642	47.326	85.5668	28.4966	51.9831	32.8676	56.2387	15.2263	40.4423	35.8009
P63261	0.497447	0.711964	0.783733	0.385064	0.146117	1.05481	2.01012	1.02224	0.508839	0.580027	0.698775	60.586	34.211		45.5958	31.5666	8.90336	0.0378095	0.0408239	24.8258	35.7041
P26440	23.4876	21.0972	32.5852	36.3164	11.2143	33.3338	59.0081	52.7705	50.9808	41.3099	48.5064	31.7539	26.178	48.4179	33.0774	31.082	29.8049	56.0612	13.6911	24.8114	35.5281
P31930	22.6545	25.1235	28.8897	35.5602	41.1123	22.5472	46.7557	63.6001	62.5273	42.3905	46.2655	43.1667	63.8466	61.419	41.2888	42.1513	36.6221	54.7834	29.5188	40.8966	35.4718
P28482	22.6702	14.8838	14.5528	15.3559	9.10072	9.44971	16.252	14.4518	13.7072	16.6318	14.233	23.7047	25.5655	34.7318	27.2415	22.9584	21.9377	31.4171	24.5556	17.2748	35.4603
P49755	25.3065	35.9949	41.9177	21.5588	10.3838	26.2041	43.2862	46.0866	43.2498	66.8549	35.8214	34.5071	24.069	35.4728	27.7879	12.4957	12.4203	30.8792	12.0574	11.7037	35.4276
P05165	9.78643	12.7698	26.7255	10.1878	11.5451	24.7323	9.62256	15.3547	17.0077	9.75724	14.3922	22.104	21.6263	37.3234	30.638	17.8512	13.7805	29.2162	12.5952	29.9014	35.2884
Q96NY8	0.0696761	0.243728	0.418566	0.1118	0.0597423	0.125262	0.170299	0.10629	0.247747	0.287615	0.445386	15.754	18.6844	28.4724	28.5189	6.66141	9.40267	20.4581	11.4844	11.392	35.2439
P13073	12.409	18.8951	19.4632	9.05874	14.2443	11.572	24.8845	34.9887	25.0713	32.127	27.5123	39.1934	45.8687	29.891	43.1421	27.4683	38.4842	31.0364	13.0257	26.6874	35.2167
P62750	13.636	6.39032	12.0561	8.99362	5.49856	11.6707	30.5885	15.3469	21.272	24.5146	27.0638	44.9978	55.4357	42.5066	32.1839	27.5083	15.4017	17.2152	21.8968	19.0274	35.209
Q15907	24.4742	21.7553	24.7875	19.1605	12.2108	30.3228	52.674	24.6156	29.3931	35.4712	32.0205	42.2749	48.7592	38.5579	35.6548	20.3781	18.6094	32.4244	14.9514	13.5647	35.185
P22105	52.452	32.86	53.9481	38.4633	33.6552	28.4025	35.908	57.7887	30.4566	58.8457	29.0825	48.3556	41.0019	23.5186	33.2035	20.5733	55.942	20.7405	46.528	66.7761	35.0564
P50895	22.4758	19.7252	23.6629	13.3227	5.52386	26.7243	15.5824	15.8031	16.7959	27.9329	29.0348	25.0419	22.6941	29.1324	27.9773	19.4411	24.8626	34.3479	18.1664	19.3669	35.0139
P31943	23.5753	27.9966	40.8728	27.4418	17.7156	40.3848	105.141	46.6077	68.0725	77.051	52.5126	44.479	51.9262	51.7764	44.6893	33.1572	27.7489	32.6312	26.4601	22.6375	34.9057
P46821	87.8416	77.0279	29.8116	57.595	11.8701	211.989	69.8399	52.4638	58.8733	68.6544	71.5903	25.697	20.9362	28.7228	30.2686	36.9037	24.6052	37.8509	29.7571	25.2517	34.9006
P78371	43.1253	35.472	38.3886	63.5482	49.0271	55.1553	68.4654	48.2208	59.2981	65.6988	39.0079	37.5515	36.7417	41.4318	38.7543	26.7591	25.7547	39.5446	21.5607	18.4965	34.7394
P15586	3.59534	3.6159	3.81549	3.3564	2.34376	5.23636	14.9987	5.77684	8.01733	12.8873	6.15437	62.4871	21.6214	58.6485	42.1768	19.3637	6.09809	26.8269	15.7022	10.7081	34.6381
Q15019	22.4258	23.8159	24.9136	31.1006	25.6461	12.0483	21.6812	33.2441	26.5448	22.4293	23.905	33.6848	36.9143	54.5116	43.7439	44.6391	50.5999	46.5559	57.986	27.9483	34.5989
P08134	0.811049	1.09526	1.94033	4.6646	0.417005	3.07771	2.14648	0.753173	0.737409	0.758451	0.848658	26.0408	26.7009	43.1265	32.1942	22.9558	15.6101	29.0739	21.5337	21.1858	34.5462
P62826	33.5152	39.3493	40.9857	49.9202	23.8658	57.3236	110.11	82.7841	63.1921	118.678	65.1847	61.3668	57.4597	52.3166	39.0459	38.4975	50.7457	48.5986	42.7924	21.8446	34.5267
Q13228	30.5299	42.5357	30.2234	59.629	17.0798	14.894	18.2508	20.6439	31.1698	18.0604	18.6353	114.989	22.605	23.9361	32.2865	25.2089	23.6571	54.0479	80.8835	15.1876	34.3708
P36776	12.4987	6.99412	14.6147	15.324	6.63989	12.2109	43.8004	32.7415	24.8258	15.4084	17.8926	42.2979	40.6455	48.0709	38.1061	25.8592	33.6411	45.6201	32.8048	17.32	34.1578
P25398	9.01455	6.56004	8.35186	7.20717	3.61075	14.2894	22.8295	12.409	14.2348	20.2957	15.4024	28.7306	44.4333	30.9608	34.6543	23.5636	16.782	34.1159	15.7032	16.9866	34.0943
Q9UBQ7	18.0056	24.8925	18.3673	17.0593	11.4018	21.7537	42.1477	25.7939	15.2472	22.8829	27.6349	23.6717	27.6072	42.0462	31.3993	18.9723	17.2834	34.4448	293.171	11.3865	33.783
P13797	5.4085	2.82882	3.8237	4.33158	1.86121	4.58682	7.86099	5.12134	2.988	10.2465	22.8239	56.8835	55.5304	46.6254	55.4382	45.5437	51.0232	65.1734	37.4467	22.9803	33.7738
P50991	101.576	62.8165	58.4425	64.2767	41.7391	38.7754	78.5452	75.457	68.9073	78.9636	94.2083	37.5348	40.208	45.5571	37.5124	25.2691	23.3113	38.3571	22.2129	18.8554	33.433
Q8NBS9	40.1633	13.8649	18.5181	19.1388	8.93569	23.4405	66.0325	27.0254	31.1585	42.0427	22.4479	45.549	64.162	35.4526	27.1454	29.1618	16.9845	44.7577	19.0463	12.8793	33.3549
P68366	108.023	126.739	158.587	145.422	78.0419	120.48	192.04	133.111	164.156	200.163	120.127	34.0884	33.5402	44.8692	32.9836	19.0509	14.8983	31.1663	38.3751	17.0243	33.2238
P61088	23.3509	26.2674	26.9813	21.3113	11.9321	16.3218	36.0721	19.2767	27.7234	28.2405	30.9003	28.7541	36.3129	43.8202	32.1649	22.7565	24.0296	39.7319	22.5745	12.6478	33.2043
P09972	11.9182	4.63144	6.82873	8.3087	9.51077	5.77726	11.4992	7.10317	7.39128	9.03571	9.63885	44.0177	28.8005	34.224	28.0606	26.5222	19.7309	34.5189	34.5344	15.031	33.1754
P50454	9.09188	4.44928	11.2985	19.17	6.09499	3.92434	35.526	21.4899	27.78	24.5315	18.6081	50.9677	72.3765	43.6918	34.9221	51.4571	24.2922	49.3878	32.2512	17.0968	33.134
P10606	26.1709	23.2529	24.4301	19.0188	28.173	22.5077	42.9579	46.5935	39.789	22.6927	41.6793	29.0144	30.061	34.0263	34.8478	21.2558	23.3677	26.9593	14.3395	22.7624	33.0902
Q8WX93	43.8951	42.2376	86.213	97.0185	35.6489	22.6061	40.7969	53.9282	54.7841	26.1647	45.4461	32.4508	32.1263	28.7114	28.3829	45.5364	44.7018	24.3217	45.3022	26.1163	33.0639
P13489	25.8548	21.0883	26.2215	18.599	13.0579	17.3378	26.4997	21.7254	18.9003	19.301	23.2891	36.7239	31.227	45.9831	36.3813	29.295	33.2868	42.4035	29.2854	20.5928	33.0284
Q15233	45.2171	37.0956	41.7154	34.059	48.9785	57.2045	83.4353	53.3128	63.5472	71.3464	50.712	38.8279	40.7811	24.4078	30.8358	20.17	22.7874	28.9392	14.1649	15.3266	33.0239
P31939	19.5896	19.8477	26.0051	22.0405	9.03704	20.4803	33.8847	32.1196	32.8811	34.1962	36.4961	56.0088	62.4045	64.4901	31.0652	60.5055	46.5844	19.9203	28.0677	10.6539	33.0202
Q9NSE4	11.7594	17.2963	21.1196	19.1577	6.08999	19.7224	25.9273	34.6019	23.0464	27.9748	16.9655	34.7188	42.5459	45.604	41.8273	31.446	34.4366	31.9894	25.2897	30.5586	32.9417
P30153	33.3969	42.4087	47.9327	42.7009	27.3349	26.5582	45.8999	40.1125	50.496	39.9605	54.5628	42.9973	27.1294	38.4433	33.1331	25.0338	50.5012	60.2	26.0239	14.4122	32.9405
Q8NBJ4	5.23487	6.8754	17.3829	2.95233	14.2851	62.1102	12.5775	17.4435	26.4143	27.1546	15.1537	11.925	4.46554	49.6916	30.1899	2.04116	2.43397	5.47495	1.04135	8.35481	32.9148
Q9Y4L1	28.7925	26.8678	33.1545	17.2501	8.78055	45.5843	43.7974	34.4178	41.3508	33.7416	45.3313	19.1294	36.6859	63.7179	31.7571	19.2405	10.169	46.2932	17.1436	12.1961	32.894
P51991	31.2269	46.4526	47.8548	46.2045	18.4412	44.8183	57.9266	59.1756	61.9523	90.8869	54.3455	40.5152	52.5015	43.7342	48.6449	32.2519	24.7637	12.1371	19.5864	18.345	32.7967
Q10567	11.3565	12.6307	17.2114	9.23748	11.6703	18.1903	22.5095	15.8118	15.6686	21.239	15.6478	34.34	31.0383	34.1004	42.8693	21.6547	16.8189	39.8593	23.246	17.2795	32.2926
Q9Y3Z3	9.53404	4.19514	4.89751	13.201	7.31719	5.41756	28.1804	12.9987	12.9321	18.3141	7.09023	50.4007	46.824	40.5299	28.5424	37.036	49.1584	52.2097	38.6763	36.4898	32.2498
Q8IXJ6	0.972816	0.999306	0.787256	0.785223	0.643088	0.213196	0.938287	1.95489	1.53924	2.15651	0.807914	39.3877	48.0392	29.4602	22.3188	52.37	54.5269	54.1934	34.529	66.7885	32.1756
P02774	208.854	259.505	90.0999	147.807	21.6876	404.013	157.376	88.6033	74.4276	80.5233	152.55	34.6104	42.4418	31.3278	28.6846	85.2577	56.2343	28.6077	45.5784	41.8395	32.1251
P55084	54.8481	82.3436	70.8528	57.8047	118.386	47.0502	85.8537	120.498	94.8346	75.7724	94.0507	46.1375	41.6529	50.0053	31.0907	39.7906	38.3234	63.7126	26.7831	29.6537	32.1118
P04040	22.0549	39.1265	22.8792	17.3662	14.7402	27.1511	22.1569	16.5998	20.868	17.9482	18.8461	44.6123	33.14	18.3586	49.7622	13.1886	16.8431	48.2756	14.6789	43.5355	32.0725
P09110	10.7934	11.6544	9.53433	2.92058	14.9117	25.3945	13.4748	6.4163	12.6818	13.4131	18.9765	12.2215	32.9254	16.1336	26.61	4.76433	4.29029	17.363	2.92282	4.80939	32.0672
B5ME19												40.2203	48.2701	35.3391	42.5062	30.5045	33.2452	43.8785	30.2521	16.3023	32.0288
P61019	12.1979	27.5252	23.9682	11.2976	10.6541	16.8737	13.2855	17.3017	15.9288	30.8242	11.7914	28.5825	24.785	43.8812	27.6222	13.6773	10.0637	30.3937	13.8384	17.8679	31.9927
P24752	45.9589	82.024	49.9478	77.5418	96.5693	37.7311	563.099	88.7004	171.163	313.756	179.285	17.5741	51.774	61.5851	40.2469	83.368	35.2586	13.1751	23.1985	16.5339	31.9313
O15439	20.2833	30.6612	30.3985	18.8435	11.7562	20.1596	6.43103	11.5067	12.2969	21.7168	12.7438	17.6456	7.64743	28.5312	26.1061	8.45969	8.73652	25.3981	10.3698	8.94409	31.8381
Q16555	27.5845	24.2482	17.8552	36.151	37.1037	13.5296	25.1293	23.0808	23.8208	22.507	31.1609	37.2659	30.5272	47.204	26.7694	46.3612	42.827	59.3024	54.0372	25.3837	31.8276
Q99623	54.597	51.2583	55.0417	49.3334	38.2425	53.1172	126.133	106.645	87.5957	80.2281	81.2902	44.6126	33.296	38.0561	30.0428	25.4418	32.8546	30.5274	30.5939	20.4956	31.6656
P30040	8.89126	10.926	14.8998	5.97369	8.53875	7.03619	11.7756	11.0168	14.0666	12.9779	11.5918	25.0806	17.6816	51.047	18.8856	12.6113	5.70153	18.8466	8.91976	13.6809	31.4983
P23786	6.98608	20.2417	31.721	20.8667	8.54451	14.899	79.8331	43.8333	27.4365	41.0841	24.9738	24.4426	39.1304	46.7704	33.6328	34.46	30.6398	52.1538	32.4731	25.5552	31.4834
P26640	15.4606	15.5305	13.4276	14.9404	12.9786	18.0919	40.3375	18.8916	25.4855	19.8788	17.6851	29.5442	29.2984	35.4654	38.8064	24.917	33.9735	36.7897	50.5711	12.8036	31.3597
P62244	17.1163	17.4784	19.6986	21.6741	15.0683	12.6355	32.3548	19.2135	27.0477	45.501	27.7333	28.6331	42.4891	35.3478	35.0934	21.7534	20.6142	34.6248	16.8066	17.1667	31.2683
P14866	32.67	27.0324	30.9224	29.5522	14.5384	48.8076	53.7162	42.7987	44.3411	56.0085	56.8653	40.6586	45.418	41.7152	38.7276	27.3108	25.3117	38.2774	24.4343	16.925	31.1606
Q9HC38	20.9028	24.6797	24.7558	17.6314	9.49276	23.0495	41.9862	27.3181	23.9469	29.7726	24.041	11.1222	17.1557	27.5134	19.4316	12.7111	12.2585	22.7765	13.377	12.474	31.1446
Q9NVA2	20.7773	14.11	16.6525	26.6217	11.4138	13.9297	20.9117	28.287	20.7199	28.1768	21.8042	29.8177	29.1488	37.501	22.9826	35.9701	25.4755	35.3055	23.4597	23.079	31.0998
Q02790	22.6715	41.5872	36.0699	14.2182	16.8952	31.344	54.7312	30.8765	85.6701	50.7592	38.6366	27.391	41.7235	48.7932	36.8077	17.724	10.4978	43.9997	13.8459	12.2455	31.0732
P08603	16.3042	16.4455	13.4885	24.1202	11.7193	21.6318	28.0718	19.6435	19.6158	12.0963	14.244	57.7601	60.2125	24.644	39.6168	78.7112	84.8634	45.6984	52.1874	49.1397	30.9484
P50995	35.3421	46.759	42.0785	37.6493	18.6312	27.4983	41.9079	36.201	35.7258	35.3861	37.4244	24.5778	26.5695	25.9564	28.1815	23.7347	27.395	32.7414	28.0952	15.9345	30.8776
Q16799	7.113	4.80301	6.50017	4.27876	1.88746	6.77298	3.87647	3.55345	4.00203	4.09302	5.25365	8.36553	7.80818	9.81084	14.6892	5.0342	7.24183	9.34599	10.8116	9.93644	30.8185
P22307	19.8206	28.849	28.3116	12.128	18.5814	41.8383	41.1241	16.2199	21.1854	27.62	19.665	17.9894	26.0809	24.2449	30.1702	6.90975	9.47432	24.7189	7.19347	7.29165	30.7837
P00738	146.721	114.952	56.3999	121.903	76.4172	394.264	227.74	261.284	383.751	218.987	110.273	47.5044	222.456	45.6034	95.4386	311.525	196.523	91.024	77.442	298.037	30.7182
P11940	17.477	21.0634	19.8554	13.8721	11.7881	17.6348	40.1416	19.3865	33.9991	34.3749	22.6231	34.0453	35.9795	37.6993	25.7883	18.385	11.7708	23.9849	18.3908	10.2834	30.67
Q96IZ0	1.99796	6.60714	2.34691	3.63768	2.05814	2.5697	12.1835	8.50579	14.1969	1.00868	5.48656	17.4123	49.0532	25.5154	22.4815	53.6758	44.1465	7.08133	18.3608	53.7778	30.6616
Q14894	10.1022	24.4521	18.5195	10.8662	6.56125	56.6975	1.40531	9.44094	12.113	2.28412	4.79412	10.6537	2.74424	9.75136	13.3994	2.21957	4.6592	6.82181	6.09997	4.99755	30.5769
P26639	10.9599	71.758	15.357	12.0916	5.59611	19.7864	33.6446	20.2019	20.2217	24.5186	19.5809	22.4235	25.5669	28.3697	27.2847	12.9626	19.6692	33.0658	13.4582	9.22212	30.5741
Q07065	58.1854	34.3648	49.6519	54.4248	41.2788	32.3289	62.9207	55.6226	64.6998	59.0815	54.3323	72.6597	50.6892	52.9668	28.0368	35.5142	17.5864	45.4899	19.9934	16.8563	30.5737
P28331	14.2309	15.744	19.6594	14.2892	16.4406	12.7449	19.0217	12.3831	25.2924	33.1802	26.3697	33.5092	25.0112	42.814	29.6438	17.9432	13.8322	37.4638	17.29	18.4845	30.5051
Q9UJF2	1.06449	1.18992	0.342122	0.907362	1.10167	4.26235	0.677589	0.446645	0.972729	0.0906802	0.112391	0.056599	28.8201	10.4368	13.702	57.3709	24.0361	1.82869	0.00241503	125.685	30.4839
O94832	32.5291	15.255	17.7181	25.0016	12.3627	24.8071	23.5342	39.9365	25.2495	35.2611	34.9934	30.8313	36.2953	46.5425	31.7279	33.9144	21.0358	33.7051	20.0943	21.7151	30.0238
Q92945	25.794	26.2037	22.5517	22.7693	16.5902	49.4483	70.6772	50.4454	59.6404	50.9625	31.6615	42.0864	42.3428	34.078	37.6093	19.9945	22.6333	24.4915	16.9297	16.472	30.0221
O75368	18.5813	20.6177	21.5843	23.285	7.27997	11.2689	13.5231	18.2407	15.3422	21.0799	20.3176	18.908	17.602	17.2824	34.2863	16.0079	36.8787	24.2681	20.5572	7.25965	29.9494
P47756	45.388	30.3444	38.7969	28.5403	16.317	40.8465	43.1984	27.0351	29.6963	31.1898	35.3176	30.9437	28.9389	29.9838	31.6201	22.5033	28.496	30.8495	28.9857	15.7912	29.907
Q9BQE5	6.7245	0.964946	2.00519	3.18336	1.07442	3.29061	7.29963	4.02755	5.86007	3.41656	1.94957	21.1445	54.1067	13.4491	17.7781	29.5818	35.9507	5.58113	8.31388	90.1282	29.8951
O60437	136.348	108.677	108.454	135.125	9.40329	54.2678	99.2738	105.692	127.343	101.203	42.3446	9.51733	12.9208	31.9586	23.7088	8.7532	10.7263	22.3628	16.6556	9.74601	29.8613
Q12907	52.476	35.4741	48.6503	66.4571	25.8037	22.23	38.16	53.5699	53.5935	37.8834	21.7091	29.784	27.5079	43.8659	27.4886	16.6143	9.23458	33.202	14.0603	10.7028	29.816
Q9ULV4	35.0777	27.0551	46.3304	47.3987	18.7118	13.0361	40.7224	43.9336	40.7475	43.9551	36.0376	34.8208	29.0828	29.0259	29.6231	42.6527	41.5387	22.7708	32.2912	34.8908	29.7987
P49748	43.0829	34.3956	39.5637	23.0774	52.3993	34.7383	34.1465	73.6645	45.2439	148.477	35.0781	24.5665	23.4478	32.3004	32.1003	14.2631	21.4031	53.0745	27.2173	14.3388	29.6873
P07686	21.0034	24.9655	22.6789	22.1764	15.7452	9.75701	19.8477	23.4286	19.9025	33.4334	20.2092	15.4972	11.2146	14.0281	22.5713	13.9789	10.5356	17.2798	9.30663	13.9859	29.6168
P04899	35.9024	39.6741	44.156	56.061	13.6152	30.1579	49.2432	35.1263	34.8256	57.1172	38.927	31.68	26.0309	28.3893	25.4278	28.6496	25.0788	31.4321	26.9285	24.2322	29.5604
Q96AC1	41.217	33.1179	49.379	67.7791	18.742	12.7869	17.5654	46.8816	42.4575	35.8029	45.809	27.7487	17.467	29.9509	26.1267	35.1714	38.4834	24.9498	47.9496	14.9929	29.5572
P20073	26.7603	34.6261	31.7109	26.4383	14.4799	30.8339	29.7272	24.5513	32.627	33.9823	29.6345	32.1695	24.7762	39.0941	29.1622	25.7909	22.4567	39.3656	24.4312	22.8318	29.5428
Q01955	1.49823	1.86793	0.250135	0.295378	1.61249	9.6752	1.60593	1.38319	1.55579	1.55554	3.71885	21.9644	33.8552	8.02421	19.6103	44.9164	34.3628	3.21911	3.84749	29.3295	29.4991
Q99848	1.02363	5.76994	0.802303	0.563857	5.17981	2.44061	3.99452	3.2356	2.84176	3.63339	0.778328	40.3691	58.9698	20.5608	13.3257	61.7891	30.6672	5.01502	11.3637	72.4946	29.4786
O15020	21.2376	28.3446	27.5746	11.6292	10.5561	25.6493	49.375	19.0767	28.497	54.8298	24.9404	9.74533	18.9367	23.718	29.197	9.5394	6.01038	23.2161	7.37146	8.83522	29.4387
P38117	22.6814	21.5001	20.0354	14.1154	21.7486	19.8476	32.0205	52.7712	29.4918	40.0486	31.9449	25.2937	29.6445	35.8937	29.1248	19.9856	22.6371	51.5184	11.2312	15.9819	29.3543
Q92499	25.8373	18.0503	19.2573	21.246	11.783	24.8746	49.1894	37.8552	46.7939	48.7485	50.1287	33.0577	36.7697	44.4393	29.6137	23.3185	22.3438	39.3831	21.4544	13.812	29.1771
O75915	13.8222	24.2142	23.8262	16.8259	14.2259	9.84552	14.6131	17.2625	18.5648	12.9252	20.9669	8.97395	5.71296	12.191	12.4394	6.17041	7.21085	9.5162	9.0783	7.67966	29.1497
Q96G03	22.3404	25.7775	19.7258	20.0976	34.977	20.819	20.5153	26.255	29.3279	29.9503	45.0772	20.7438	18.288	24.8608	24.5644	18.9224	24.1371	54.7062	24.6559	14.8824	29.1063
P11498	8.05132	10.9055	12.938	3.10434	2.70495	10.9892	17.8077	9.81861	9.88249	10.397	14.4883	11.3159	13.6798	21.193	21.6969	6.19004	20.8863	29.277	8.59103	6.36826	28.9931
P62906	29.3592	25.274	25.2197	24.7098	13.7153	23.2309	63.828	36.7871	58.4609	79.6377	48.9104	35.5689	41.8402	32.9484	23.4611	22.4832	12.9103	24.3171	20.0949	14.7184	28.9797
P13861	20.1591	31.5973	25.0541	21.0446	62.8529	26.5126	22.946	22.1536	28.04	38.9836	24.9575	13.1902	18.4976	24.5522	21.5288	13.1684	13.3583	27.6495	12.3694	12.5451	28.9572
P15311	64.3481	110.042	77.4096	63.2108	16.7424	144.481	112.986	87.4165	107.104	99.3387	111.635	30.9608	17.5098	23.9916	25.6978	18.4067	12.5197	24.3732	15.3229	11.7356	28.8954
P61158	20.1891	15.7087	20.621	18.9745	52.1204	19.0881	34.2922	20.1499	25.5732	36.7368	23.5538	53.9151	42.6091	45.8518	30.3772	36.9547	38.5335	47.5923	41.37	16.2899	28.8523
O75643	14.4647	13.2629	10.4986	11.3205	5.57938	7.46758	27.6147	17.285	18.6868	22.1929	60.9926	35.6099	38.4715	38.611	37.1431	22.0595	24.0818	42.7823	29.762	21.9824	28.8173
P01834	42.2811	29.1018	21.4866	27.0497	15.6909	106.341	39.9232	22.6847	20.9785	27.4438	21.4355	113.704	26.2541	29.516	29.2794	41.5414	49.5365	57.1708	100.298	40.1118	28.6683
O60664	28.7558	10.0561	12.6813	12.3375	9.93401	12.3106	20.4814	14.0338	13.1242	19.72	17.9081	24.7373	25.842	26.499	27.8247	18.9293	12.2377	19.5331	12.5779	13.6721	28.6587
O00231	22.6687	20.4952	19.4909	17.8981	7.32542	14.0676	29.0586	20.8521	23.9316	20.4079	23.3947	24.2822	32.4317	25.9429	26.3895	19.5481	14.4416	25.6658	14.2579	11.1351	28.657
P09429	37.2015	54.9019	74.0165	74.7412	20.4936	81.7574	160.397	95.5065	123.799	185.927	87.6723	53.091	48.5843	46.3315	34.5741	39.4817	27.2358	15.7617	34.1681	20.4877	28.5845
Q00325	52.9987	48.3843	56.832	49.6546	41.198	43.4033	65.9841	139.729	95.6704	67.7497	68.5903	49.7869	26.0202	24.3124	22.1078	31.0383	29.3867	23.1767	19.0646	18.0352	28.579
P40429	26.4929	28.5431	24.7333	19.6106	15.7583	31.1255	59.861	40.9851	57.6011	60.256	51.7481	31.5593	42.0552	27.0825	26.9769	22.0075	12.7491	9.2272	13.9468	16.7019	28.5604
Q8NBN3	2.09364	3.11178	4.02854	2.18784	3.9954	3.15728	3.05861	3.82093	3.53053	5.95258	3.23056	52.5061	49.3557	45.4112	48.7995	37.4526	54.3041	58.0936	44.3562	40.3439	28.5382
Q12841	1.80142	4.50985	2.72676	0.966218	8.77801	8.69784	5.61098	3.50326	4.05658	2.1498	1.69783	9.33684	12.8158	12.7414	20.4909	1.72623	1.89912	7.42307	0.969512	3.51636	28.5262
Q96QK1	10.9191	14.3018	18.5961	13.5846	9.04374	11.1481	22.3981	19.9981	21.0345	27.5362	15.9884	32.0429	30.942	34.1577	40.9139	23.3602	27.8492	82.126	20.4729	14.4643	28.4811
Q99536	9.63453	10.8759	12.1139	11.2764	6.77831	10.7553	15.4101	12.1729	9.19517	16.7399	13.7747	30.8487	28.2318	39.4859	18.2432	19.028	15.7044	19.7829	20.8712	18.1083	28.4433
P13804	26.7119	38.0033	40.3476	24.3307	19.2045	25.8291	57.9859	61.8765	47.5947	47.6042	41.1523	22.547	32.0823	37.4802	34.3051	19.4773	19.9671	40.433	9.99142	17.161	28.3259
Q00341	36.7962	32.9722	21.1921	12.2253	8.45744	24.6655	47.869	43.0914	50.035	28.4236	38.8317	35.5826	37.1475	48.6004	31.1042	19.5155	13.1042	44.9739	18.3088	12.7946	28.2829
O43852	11.9452	13.7413	15.7952	17.4688	5.15813	16.1404	22.6603	22.0944	26.9986	41.9301	16.0467	24.0186	28.3535	32.5452	20.57	16.89	9.36397	23.3899	14.5781	10.8411	28.2131
O15296	17.6191	22.1994	21.935	12.7107	3.09458	78.9201	21.9369	7.47062	7.32515	9.64397	8.06831	5.93361	6.23746	16.9888	18.2912	5.75717	3.30648	9.72271	2.5955	11.5823	28.093
P62140	4.67733	9.33538	10.4388	8.61361	7.63229	9.88261	14.6125	10.5013	9.86527	11.1779	11.1814	29.2535	27.8487	33.4238	29.9214	24.0753	16.4508	24.4125	30.2805	12.3958	28.0154
P62820	21.9341	18.6396	23.1951	11.7423	7.99961	29.9316	35.4738	18.242	22.6233	38.3077	26.6272	29.4607	23.1698	26.9402	23.3349	14.4585	6.50096	18.1379	11.1832	9.07468	27.8371
P16144	4.56945	4.84855	4.60907	5.24953	0.972674	1.96857	2.82276	3.38604	2.73549	1.08292	3.05591	20.2987	24.8443	23.844	107.527	44.057	266.975	181.204	37.1546	26.766	27.8174
Q9BVK6	8.76581	8.05608	10.2971	4.47493	3.04881	12.9774	8.39467	7.31226	9.60832	12.3459	13.8264	20.8079	18.5114	25.0347	20.7974	8.54359	7.94432	20.9885	8.74733	13.8842	27.59
Q6UXV4	4.106	2.7668	2.38091	2.35855	2.08074	5.02875	3.08903	4.61421	3.84366	5.24617	5.68628	33.483	32.6031	27.2974	27.1568	24.4319	27.0878	40.2863	31.1975	9.8221	27.514
P04275	14.9613	7.416	6.42035	5.31053	9.96283	12.5561	13.3927	10.8477	9.82745	9.23978	12.1921	28.3467	43.1462	29.3113	21.8844	48.3249	35.309	37.9723	24.8389	46.3657	27.3179
Q99832	22.7068	22.6134	24.3635	24.616	15.4561	26.5557	40.9842	32.1187	37.6169	50.1996	29.6523	27.6096	24.6688	28.9954	27.6132	19.4648	17.1019	31.7701	17.0704	15.1802	27.2456
Q02388	13.3746	6.12369	4.74291	8.91695	25.7383	6.6771	2.0082	10.8852	3.54097	1.28927	3.14126	103.299	24.8776	27.2988	29.1993	36.72	52.552	53.7682	104.023	35.9197	27.1251
Q9NR99	0.959608	1.41707	0.367729	0.334608	2.75779	0.816276	2.12249	1.1043	1.28195	1.19097	1.42718	6.73231	7.07919	27.5072	15.2742	6.29418	4.90857	15.9535	3.116	8.31389	27.0604
P30085	4.99667	9.85039	12.0146	7.66344	5.7685	27.7519	17.2034	14.8745	13.6645	19.5348	11.8489	10.7687	33.6261	38.9332	18.9545	12.7584	10.3549	15.3827	10.036	9.2498	27.052
Q5VW36	0.189918	0.556453	0.368214	0.553301	0.0773808	0.0108573	0.27344	0.168979	0.659152	0.368682	0.601011	22.6142	20.257	33.7521	28.0291	13.5594	13.0365	41.928	14.46	10.1167	26.994
P13010	25.6416	21.3737	28.0533	31.3599	15.7199	54.083	47.8101	34.496	37.8205	62.7315	34.6784	41.5496	54.1248	50.2971	40.5435	28.9338	35.3958	39.5965	33.0405	21.9329	26.9848
P16615	40.0445	81.7142	45.4763	44.6793	190.481	58.4595	50.1159	54.7191	47.3105	39.2453	40.6702	33.0806	27.7418	36.8766	28.7184	25.0867	27.4549	52.7348	37.0855	18.297	26.8363
O14980	8.42569	8.24337	7.94442	7.66713	9.61419	5.1518	18.4117	12.3992	13.639	13.352	15.0354	27.2228	24.2302	35.2459	29.5796	18.2173	21.5455	42.4682	22.3342	20.8875	26.8056
Q13011	24.5508	25.3985	35.2897	15.5673	81.5474	48.5958	26.0485	59.7887	25.4335	22.6565	14.3257	16.9363	10.6112	18.394	16.0591	10.5209	6.64099	29.4684	6.24535	6.82892	26.7777
P09651	31.6381	36.5855	47.9857	40.0515	17.6522	40.193	115.447	60.2741	78.3531	99.8504	48.4859	67.9736	62.6588	62.5455	41.2958	28.7234	21.0264	53.9796	33.4421	23.1992	26.6899
P40227	34.6289	30.6905	29.8719	33.1148	15.9151	21.3789	42.274	37.7168	45.0643	47.6078	43.6304	38.0458	33.5358	32.1358	30.9573	22.0035	22.9162	29.0187	18.7693	22.375	26.5413
P60033	0.993519	0.429668	1.35958	2.42484	0.402166	0.180977	0.762288	0.998331	0.738329	1.11478	1.36353	21.7779	16.198	37.132	22.8111	22.3989	21.86	30.9129	26.9383	15.3481	26.4616
P35237	28.708	41.2098	29.8319	23.0814	17.4595	36.8483	10.2946	20.0683	25.135	27.1676	35.5213	16.2457	21.793	20.2526	26.3245	16.1468	3.84613	10.9799	11.1618	6.29678	26.4426
P11586	33.3784	21.5676	24.9026	28.0303	25.119	26.5276	49.5993	36.3674	55.5589	43.1532	36.145	33.2511	38.0333	26.56	26.2429	26.4405	29.2873	28.6769	20.7647	33.6147	26.3609
P55327	2.58376	5.33069	2.57316	1.05083	0.814414	11.3102	9.09235	5.25551	5.19662	9.57901	7.04635	30.7518	23.2523	41.3065	30.6155	10.292	7.03865	21.5782	7.80191	10.8214	26.1719
O94905	23.0306	22.1598	16.9021	15.9266	10.8455	12.8532	14.0704	13.5519	25.1589	13.2025	17.59	9.3893	13.8625	14.1715	16.6491	8.11622	10.5526	26.1644	14.2734	10.9574	26.1581
P09960	16.82	18.4884	26.2118	21.8595	7.28248	14.0464	25.0331	23.7159	21.2258	24.529	22.9548	29.2626	30.6471	44.6158	29.2761	22.182	23.3957	45.241	24.0599	36.2244	26.1442
O75521	1.93829	4.85247	3.89989	2.31787	4.12061	1.97912	19.4495	12.5178	10.3241	11.3478	4.83225	10.3733	20.8249	14.4488	9.42355	8.54126	10.4362	20.3774	3.08908	8.11275	26.1295
P35232	38.347	33.7249	54.0615	29.6918	23.6855	25.0037	86.3873	84.3032	72.1946	65.3648	77.2447	38.5942	27.0243	30.5196	26.6045	16.8829	22.5851	26.2622	23.1287	15.5852	26.0707
P39060	38.7565	20.1437	23.2694	35.5634	11.4738	12.469	16.3366	38.0634	28.7181	17.4356	34.1628	23.0584	28.5546	18.1437	26.4406	36.3053	34.9295	17.435	37.9028	24.0275	26.041
P20231	20.7077	8.97568	11.0878	15.6848	9.37436	4.18341	11.8976	16.596	7.61406	6.34239	22.4597	11.1395	15.7515	19.9396	22.1409	55.033	44.6406	16.7129	60.783	35.5856	26.0287
P48047	66.6926	49.0713	70.896	58.2116	52.1859	36.5184	52.2547	83.0479	65.4872	65.8558	62.1686	36.5197	34.9323	41.1344	24.1618	24.661	21.0372	30.2225	23.191	15.2852	25.9742
Q9BV44	0.258494	0.452385	0.657058	0.196493	0.701282	0.30507	0.734205	0.309017	0.681368	0.458736	0.455328	23.9818	35.6963	23.1865	29.9087	31.7869	39.7601	19.9874	24.4738	84.9351	25.9634
P02042	495.792	749.803	140.153	304.737	163.739	1252.24	370.88	140.366	116.035	104.937	356.813	12.2178	48.4706	22.0535	42.141	29.4904	11.2394	90.2827	9.68241	228.538	25.905
P35625	1.34871	1.24452	1.61896	1.56854	0.442127	0.232697	3.57502	0.99537	2.14209	1.89109	3.83286	36.0941	34.0139	21.1413	35.4724	136.768	65.6385	12.5322	32.4142	27.8229	25.9029
P18621	23.5571	15.8505	29.1494	19.8518	4.33196	28.7339	26.043	17.7402	29.9708	34.0969	12.5667	27.4072	36.227	38.0442	23.4759	18.7003	15.1241	26.5801	25.1268	11.2038	25.8157
P48509	6.04691	6.75396	2.71741	2.79863	3.04682	25.2958	6.11088	4.01026	4.97588	4.18561	2.69729	27.4176	34.7649	9.74702	43.3163	41.4503	86.1082	4.96632	29.3748	35.7785	25.7925
O60493	8.88214	11.6684	9.98144	12.9944	6.12296	7.45288	12.8801	9.90591	12.1356	12.5416	7.3247	26.1242	17.8535	22.8504	29.8083	15.924	27.2076	24.2479	25.3581	8.1382	25.7583
P11216	71.3438	139.286	102.121	103.081	53.5531	30.0542	40.6157	64.5459	76.5843	54.7383	42.9021	52.8756	23.0142	37.6358	40.8148	20.5131	26.4174	40.0053	43.0361	20.0972	25.7473
Q9UIJ7	19.2387	18.4615	15.994	16.4401	29.5064	8.0985	16.2908	17.2791	16.3389	15.3952	30.6697	15.8615	14.337	22.5876	17.6799	9.53439	15.2473	26.4404	8.88258	8.04832	25.7087
Q12905	25.1664	19.3149	31.0068	25.3768	3.97648	12.7205	36.6752	33.6382	32.6604	39.7842	29.1632	32.0891	37.3627	45.0941	32.5278	21.8662	21.58	44.3094	22.5443	13.9597	25.6929
P43243	16.4175	17.6079	23.2015	27.6119	11.7913	32.9738	49.7613	38.3252	48.2664	54.8516	33.8888	28.7263	30.2037	27.1013	26.2573	23.1173	16.243	18.341	15.9764	11.6227	25.692
Q9Y2J2	1.88188	1.29568	2.22356	3.89057	0.877543	0.691494	1.38746	1.25581	1.96422	1.23525	1.54035	25.741	15.5746	23.9053	18.4339	28.7113	35.4431	36.0493	43.388	16.0821	25.6912
P22695	29.4292	44.1607	39.7221	39.0066	55.258	27.463	53.4879	79.7461	73.2224	39.9136	72.4077	31.2944	41.5546	41.7505	26.914	27.2073	30.4451	37.3219	17.9582	20.4105	25.6106
P22234	10.53	12.5049	10.0383	10.4478	10.6453	12.5103	29.4983	14.9073	18.1208	20.4169	18.5505	22.1294	39.0413	30.0754	25.3525	12.2749	13.8485	32.8286	14.563	10.6469	25.4599
P10301	20.7809	20.5932	28.0952	31.6487	9.35871	4.983	5.67972	18.9351	18.2948	11.4577	15.1184	21.3209	12.622	26.167	21.9556	25.1855	24.587	19.2267	33.1485	15.8534	25.3441
P10620	0.923618	0.865111	3.62218	1.3777	0.485508	0.892171	0.86157	2.37358	1.77436	3.94516	0.948108	10.8123	9.47091	6.6718	13.5417	7.27264	1.92811	13.6016	2.76469	6.58177	25.3117
P05413	37.611	76.3909	61.9093	34.8422	204.417	3.16148	9.70928	47.7678	29.6697	23.1611	30.5111	14.5493	9.42801	14.6667	23.2515	12.5227	26.8535	25.7611	26.4928	5.08883	25.2962
Q08431	2.87473	1.07573	2.1364	2.25588	6.0259	1.88592	1.76188	0.894182	2.63442	1.04851	5.16892	16.6475	12.2352	15.8542	25.2405	23.614	60.3669	15.1895	29.5359	12.2359	25.2773
P09622	43.8366	40.5236	39.0652	37.4396	32.6287	31.0799	55.9696	43.4759	75.6769	55.4421	33.6593	28.7039	29.07	33.2809	24.0556	22.5217	27.6124	41.9197	19.8618	17.0595	25.2585
Q15075	15.6846	15.9028	12.228	13.3358	6.91326	10.9376	19.9379	12.3633	16.5894	20.3132	17.2279	24.7568	31.7642	19.3138	32.351	15.9782	15.5119	28.2502	14.593	11.3973	25.247
Q08257	18.1666	17.021	23.489	19.5551	10.5967	5.06871	26.9904	18.13	15.4415	23.0237	44.8227	12.6852	13.2409	16.2806	11.6321	16.173	20.4406	12.486	18.6434	7.59829	25.1994
P28288	5.5045	4.12286	4.13485	3.77479	0.840541	2.85152	4.01077	4.80818	4.94594	4.49787	5.58759	22.0881	14.1451	17.8122	18.4834	21.9324	30.362	21.5143	38.858	5.68094	25.1695
Q92896	9.39384	13.5819	12.9639	5.85463	8.26226	23.1944	11.8501	10.2076	13.2391	16.0327	10.411	26.0319	16.3464	20.9922	33.5568	18.3702	10.406	16.9631	15.7483	12.176	25.1575
Q12805	6.60854	5.19834	8.82634	14.2568	2.39063	7.28655	24.2751	27.7051	18.1424	3.22332	10.8012	63.089	44.3194	38.0358	24.3378	78.6202	27.4136	44.2799	20.0009	30.2491	25.1062
P05166	7.53206	8.79492	10.8317	5.06693	5.68607	13.3467	6.19499	10.4866	11.1879	5.75143	10.9567	13.3475	9.83678	23.9534	21.1564	14.0861	13.529	27.057	4.61386	14.0143	25.0906
Q96I99	33.8012	24.2076	32.2467	32.7279	30.6981	29.7754	42.8567	56.6423	43.9337	58.9859	44.5691	26.2616	22.038	31.7172	17.1729	21.2079	17.6894	45.5145	14.7466	12.6641	25.0697
P78540	9.35863	28.2211	42.1487	1.87908	2.77054	1.4243	3.44532	2.34364	4.3594	5.09067	1.63731	15.1778	5.86758	24.6857	7.21091	3.32817	3.67647	41.2414	0.901162	5.81112	25.0502
P46777	25.9853	23.2506	29.1893	23.9356	16.3835	42.0362	60.7685	33.009	48.0116	56.4021	37.4506	25.6558	31.2168	29.704	19.3063	16.2326	7.31729	12.066	15.7542	15.5314	24.9134
Q13740	9.65963	10.356	12.4871	4.57543	4.78015	30.0445	52.4917	8.87872	34.4307	46.1104	22.4655	14.7952	20.0257	31.6882	24.5083	17.1479	5.70905	15.5266	6.19774	8.87097	24.8947
P28838	36.9029	28.7196	31.1691	40.0237	31.9723	25.0363	64.3013	48.9348	52.5824	55.7143	37.7062	47.3551	33.5854	32.953	30.6444	19.2218	29.915	33.3664	24.1694	13.8225	24.847
P55263	2.12504	2.04279	3.58673	5.92287	0.679611	4.43196	2.20079	2.83111	3.88011	4.78392	2.67915	8.10716	29.7059	10.3555	23.1935	8.31887	9.35625	14.7573	11.2061	6.98052	24.7637
P31040	10.1652	19.2406	21.5818	18.3655	25.5425	13.5527	33.3038	50.2221	42.9145	28.1998	25.633	29.1777	26.4935	26.0487	25.8687	22.9625	28.3884	21.6661	14.4405	17.1139	24.6812
P27487	34.7706	62.0768	57.0101	42.2778	108.728	83.9935	48.4475	37.5746	58.7342	126.642	69.3193	9.43561	51.9031	108.845	49.498	11.8419	15.9293	7.66028	8.6019	20.6133	24.5356
P45974	31.6335	28.8495	27.1372	25.5905	17.2719	19.3117	41.9784	31.3841	44.9289	44.4839	28.8032	33.4848	21.7455	26.3044	22.3999	13.6372	12.8869	25.7841	10.4718	9.72971	24.4453
Q02218	14.4052	19.4801	17.86	21.2219	20.648	10.0189	27.5342	34.8519	20.7971	22.0197	11.5281	29.4203	22.4975	21.902	16.8806	19.3025	28.2997	26.9921	21.5603	15.8451	24.3246
P52597	15.1981	13.2479	16.2198	11.8119	6.60128	23.3441	39.9832	28.9896	30.3407	24.9959	17.4942	36.6617	39.0764	32.6778	37.1112	20.1962	19.7491	34.3983	13.1444	15.837	24.2109
P06727	26.7254	25.7278	12.0979	30.8001	13.5519	33.4942	18.2595	15.2664	15.6259	11.1444	14.4676	54.2253	27.8309	10.319	18.9401	45.3094	25.5901	8.84408	19.1884	40.3459	24.1719
O00468	20.1611	18.9141	21.3686	16.2105	6.48219	9.99105	19.0158	30.3683	25.0348	31.4907	26.5532	29.7728	39.3827	16.4252	30.6634	31.776	25.4972	16.6419	21.1064	20.4351	24.1436
P09467	5.36822	5.91086	8.88068	6.4212	28.9277	15.7013	8.57591	5.72871	1.98118	8.39611	16.7265	14.6969	16.0235	16.1333	9.08459	2.96222	5.14731	3.97814	5.95857	8.09425	24.1119
P39687	15.0395	17.2492	22.2707	13.2132	27.6598	34.052	34.0819	28.8416	26.6375	36.5991	29.8052	33.6247	35.8872	34.6765	22.5473	22.7445	9.61703	16.6316	23.4989	9.79196	24.0763
Q02952	18.8659	12.8911	14.8583	22.7742	11.0115	8.12603	13.8883	15.5065	14.9735	23.553	21.1626	49.9314	31.0646	35.6108	55.9665	40.1423	27.0845	52.2806	29.5234	26.0344	23.909
Q1KMD3	18.5935	14.0865	14.8983	16.9861	3.85164	21.6907	31.9487	24.0051	19.6879	23.3334	22.1831	29.6447	36.083	25.2282	28.2789	21.2802	22.786	25.8866	25.3963	13.9262	23.8912
P80723	5.60709	6.70225	3.67212	3.75111	1.09614	173.91	4.29006	2.5701	5.52492	3.58549	2.29904	63.0057	9.29048	75.3067	22.4761	18.9605	7.58734	149.616	6.17399	30.7308	23.8771
P08493	0.186919	0.299915	0.0601413	0.278439	0.469123		0.867665	1.70883	0.970577	1.42735	1.15888	28.8399	33.4786	35.8943	22.2737	22.1524	15.1191	49.4614	12.83	15.0162	23.8587
P34932	20.0748	19.0054	24.6035	20.9754	11.4708	25.775	29.0014	26.8786	32.2052	26.2391	17.0541	25.0071	28.7386	32.4767	21.5681	18.7569	13.4408	24.1648	16.3478	9.95659	23.8385
Q9BR76	39.7103	51.7432	58.0656	33.6884	25.526	86.3029	107.235	37.7641	52.3377	70.4223	59.8863	18.4924	22.5407	30.2222	33.4397	8.79017	9.99539	18.9885	10.24	10.8538	23.8367
P56192	7.31045	12.0937	8.58649	6.63106	13.7328	22.6892	12.8598	13.0182	14.4323	16.0227	14.1796	13.5906	17.9765	19.4139	19.5712	12.2741	10.5721	19.4753	6.0498	6.61092	23.8009
P62834	2.02263	1.17148	1.66391	2.32714	0.321925	0.55066	1.74484	2.04767	1.70303	2.91043	3.32439	22.5682	18.8706	24.7003	23.4849	20.1539	22.3356	22.051	24.0159	12.2583	23.7741
Q14112	51.5956	28.7478	41.3902	72.3359	26.3197	7.13243	26.0138	47.5014	35.0732	19.0928	28.6397	26.4679	51.1499	14.0946	36.4335	49.1743	75.412	16.5669	63.7201	33.4086	23.7554
P47755	10.9288	9.98768	14.6249	11.8051	10.2014	6.75272	12.0569	13.1668	11.2197	11.9942	9.42788	22.174	22.6778	22.4118	22.6207	17.5827	18.4816	27.1413	27.5568	13.9724	23.7286
P62277	15.5436	18.0991	20.1422	16.0163	7.90919	21.544	47.0396	22.7029	35.9712	54.8076	25.7471	25.5357	37.8933	36.8167	24.049	17.5215	9.1688	15.505	20.5289	9.6393	23.7257
P48681	20.0515	15.5014	17.9947	22.9933	21.1881	11.9274	11.5793	14.2165	20.2079	15.2016	14.0663	21.95	17.8062	24.3537	29.7112	19.3029	20.1984	26.3119	21.1004	13.5124	23.6811
Q14166	5.81841	7.96724	9.41478	5.31138	2.74881	14.1167	16.2516	11.0399	14.4249	15.9148	12.4809	13.8389	25.1775	20.4515	17.5023	18.0599	8.01435	18.1634	6.93686	25.5003	23.6518
P10768	7.86989	11.4805	12.3414	13.7439	5.14978	5.59624	7.92924	9.24065	10.267	9.79335	38.3827	19.0547	11.5251	29.7732	21.4116	17.5186	20.9411	20.2328	13.6635	10.7624	23.6465
Q16762	5.33854	11.2865	9.10918	8.08487	5.19458	9.75336	19.4004	24.3033	18.4532	20.9584	12.5705	16.9831	20.8319	18.586	24.7803	20.5682	4.34017	23.8184	5.377	6.02405	23.6318
P62851	11.9956	18.8739	7.85622	9.68434	4.10038	11.2136	23.0482	11.6293	18.2472	36.7503	23.4357	29.7788	31.238	25.9575	18.2943	17.3698	12.7198	10.5835	18.0035	12.3756	23.5942
Q6P2Q9	16.1151	14.748	15.7536	17.084	11.4224	19.9916	37.4485	22.2513	26.5972	31.9274	22.9873	27.6967	32.9189	33.9949	25.5957	16.5709	13.6498	22.8786	22.9828	12.0046	23.5343
Q01813	37.7547	40.9534	43.8819	44.5279	20.8225	16.6154	16.7035	33.719	34.3374	25.3305	28.8628	20.9488	12.6087	19.7793	25.0475	22.3408	28.1832	24.1105	33.1773	7.87235	23.3468
Q6NZI2	45.049	31.9367	58.4167	86.6968	28.1445	22.0051	18.3625	53.5399	44.013	37.5649	31.5827	21.5487	15.5332	32.5172	26.9242	37.4366	30.382	32.6171	43.0311	23.9188	23.3056
Q9P299	0.217775	0.138217		0.150492	0.84876	0.105994	0.146398	0.126582	0.143127	0.360588	0.112787	7.75719	26.0429	7.54129	29.4439	4.98399	9.66245	16.5461	1.22077	2.79076	23.3047
P31946	32.1735	15.0319	15.8711	19.8078	18.4109	50.75	27.2707	25.5682	34.312	32.6457	29.7217	35.1	25.0129	29.2653	27.154	20.7717	26.6972	27.4293	19.0886	17.6828	23.2674
P07858	13.9545	98.62	18.8924	90.444	13.8443	10.4092	44.6571	16.1209	90.2118	29.2264	33.9403	43.4266	30.5594	43.3587	31.8014	30.6223	18.295	50.5508	35.8277	22.7705	23.1313
O60701	28.3007	24.2475	19.1345	20.9198	32.3719	72.5804	20.7641	56.9727	42.5861	163.792	17.341	29.1045	29.6404	43.9952	28.9487	17.2558	25.479	28.8775	18.9739	10.1747	23.1062
P39059	137.967	107.681	126.339	109.559	12.064	45.2466	48.2805	104.07	78.7931	82.0794	135.557	28.1845	24.8994	14.2374	17.1913	31.0259	34.3986	15.6735	30.3488	12.3254	23.0742
P04080	11.0713	22.9808	17.3081	25.9802	9.69564	19.6999	20.7228	19.3095	15.2421	25.6474	15.8594	14.8826	12.1049	24.9382	19	13.4775	13.7915	15.5736	21.5399	7.9041	23.0015
O00418	1.67477	1.62004	0.420958	0.677794	0.463797	1.53623	11.1077	2.10277	2.13293	3.21277	2.3225	9.34757	28.9098	8.48322	30.5691	7.49947	12.5822	13.3222	3.26957	4.96841	22.9895
P41252	8.98412	6.81851	10.1884	7.94403	3.42259	11.5936	12.7179	14.749	21.8796	12.2474	11.6233	20.7961	20.0174	31.6582	23.9888	14.271	13.6967	37.0032	14.5532	8.36253	22.9294
O94875	12.2949	6.57176	9.19263	11.6437	6.52444	2.65125	3.22096	11.1234	10.6562	3.73248	7.99651	8.75446	7.87047	13.418	8.95485	15.2728	11.5819	7.725	19.822	12.4034	22.8813
Q07020	21.9796	28.6626	24.8724	20.3408	10.224	21.4329	61.7482	31.4472	48.8599	59.9324	41.9456	27.9472	35.6116	28.4733	17.3247	24.5116	5.02563	12.2871	20.5612	15.2099	22.8805
Q92616	11.5147	8.70032	11.2963	8.95461	14.8699	11.4257	24.6325	19.2735	21.3246	22.1846	27.4988	25.9124	31.9174	30.205	27.5131	15.7841	16.3714	23.6635	19.0471	8.22983	22.8688
Q9NVD7	20.8296	12.9562	22.862	20.8143	17.3554	2.96307	5.3013	20.2807	18.5554	14.0272	23.4523	20.6658	15.0404	22.0147	21.4703	31.1369	34.4354	23.091	36.5646	13.6722	22.7377
Q14344	6.84854	5.37647	9.32027	9.60469	4.27881	2.74122	7.95091	7.99417	8.43066	8.65289	11.3187	25.5702	19.9414	27.0131	26.5687	18.7341	32.5998	39.188	22.2676	14.3758	22.7368
P46776	11.5318	7.86022	11.4019	18.7982	5.8717	16.7893	30.786	15.2387	24.3711	23.0221	28.4465	31.8874	36.679	31.3249	20.2864	17.5717	9.44802	9.47665	14.94	12.2459	22.6033
Q96JB5	4.58351	11.3595	17.9627	13.7397	5.42834	2.42379	4.18609	6.54076	7.26678	4.32177	3.8762	13.7394	9.15293	15.4187	23.0515	15.9346	22.4791	15.6547	40.4133	5.75384	22.5794
Q9NYU2	29.5595	25.1289	22.891	19.7035	25.726	17.0088	29.8101	23.5797	34.1704	30.8202	21.8342	25.6904	13.0613	23.7152	18.1714	11.4577	12.8475	31.3047	12.2298	5.52418	22.5367
O95573	3.91581	4.26591	4.64592	4.64094	5.46968	10.5981	26.3073	4.03481	8.36057	8.25521	4.01572	19.346	19.5504	33.3069	25.3838	10.5724	13.9259	30.9711	13.2699	10.288	22.4505
P63241	28.9212	63.0104	39.3428	28.5479	21.2611	37.795	62.1323	45.9885	61.8906	57.6038	44.2289	17.7243	30.63	38.3759	22.8617	12.6153	6.35407	17.7628	9.55221	8.82728	22.4237
Q9Y262	8.3203	9.54149	8.37859	6.78274	6.88341	7.886	14.2531	10.5946	14.1376	15.2453	10.102	36.4088	23.8102	26.7471	21.4621	22.1749	21.4655	29.3962	19.9677	24.2647	22.3502
Q9Y3B3	12.5	16.6801	17.8589	10.2185	2.28189	23.4455	14.4007	17.0577	15.0142	26.6547	5.00787	16.0818	7.8912	19.7938	9.69627	6.43568	2.85202	10.8199	4.70781	4.34349	22.3025
O43776	6.31814	9.21946	8.23797	5.73004	1.87363	5.00195	6.11221	6.3737	8.0409	8.42012	9.22682	19.7675	13.7917	23.037	17.9737	12.3706	13.4708	26.5628	15.5492	7.98691	22.3018
P17844	26.3634	29.0251	25.9428	19.53	10.0421	22.4587	61.9178	28.514	42.9598	43.8617	33.9355	26.4012	25.1379	30.8878	37.8908	16.387	57.7844	39.4197	15.3525	9.97697	22.2746
Q14152	16.8437	17.5767	19.6009	18.8357	11.8858	30.172	30.2651	26.9865	36.019	34.4372	21.1006	18.3045	25.9553	27.1855	22.3176	13.9141	13.8476	19.6995	12.6713	11.7339	22.2529
P30626	15.7575	19.7433	10.7755	22.067	9.82808	24.0705	27.1868	12.5521	11.6468	18.6118	14.8564	16.9806	17.9135	21.7331	19.0578	18.6406	10.6802	14.9536	14.2553	14.2434	22.1191
P53992	6.30615	6.0056	7.23461	2.0871	2.63647	10.9454	10.375	5.99586	10.5617	9.91632	4.26713	9.03582	13.4324	20.3052	14.1186	6.75894	6.19204	20.1852	7.13101	8.71132	22.0989
Q16363	51.1469	30.6363	36.1827	65.542	23.9402	10.1787	22.5788	46.5938	36.1942	27.8231	46.09	16.5722	27.0575	15.9858	23.0334	30.1828	43.7038	18.5818	35.1682	17.9704	22.0925
Q5JRX3	8.90483	8.05149	9.62639	6.33055	6.99848	13.5132	24.7446	13.9893	14.1379	19.9763	14.3147	15.8581	20.3821	25.3893	28.0097	13.2584	15.5634	22.7898	10.9788	7.48823	21.9997
Q00765	24.5614	19.3923	21.7554	11.6904	18.283	26.2614	15.7959	13.0458	23.6469	22.5408	21.2862	16.7372	13.469	18.5058	14.9671	7.74451	6.63338	14.241	6.97064	9.00706	21.9898
P54136	12.1471	11.3212	14.3147	10.755	7.90141	15.0415	20.2392	16.4127	25.0483	20.5596	14.6158	17.7683	24.7659	27.7954	21.4188	11.4899	16.1609	30.5534	17.5454	9.22536	21.9308
P00403	26.6693	28.398	27.5731	17.9765	29.7773	28.1402	55.9457	51.4361	45.984	38.9282	25.4629	24.5943	28.3145	34.9374	30.6143	18.2113	28.9	37.0904	15.9086	17.9347	21.9052
P11182	13.8531	13.7312	16.515	10.2985	13.0953	11.3947	22.3359	26.5626	22.0343	15.3876	22.6892	14.7161	16.6461	21.0641	16.9784	10.7455	9.56603	12.7482	8.41318	9.89375	21.8892
P50502	27.7011	30.5363	27.4538	33.0941	16.7056	16.3828	26.3416	33.6011	34.5522	43.7495	26.4137	41.2006	26.2003	28.5053	25.3226	24.0256	12.2054	32.957	21.5872	30.9376	21.889
Q16222	6.03734	6.64205	6.4369	4.36239	4.32313	11.7211	38.7976	6.51348	15.1548	13.5466	10.1486	14.4967	11.7136	20.4088	20.106	12.6307	13.9046	20.3126	13.8839	9.70341	21.8462
P62917	30.8573	28.3611	34.1226	32.666	20.8269	31.5911	71.8038	39.8925	62.7609	62.4804	52.7347	29.5998	40.9301	14.9479	18.6772	20.2693	8.30927	4.43513	8.92939	14.93	21.793
P60900	22.3021	26.0114	26.5856	28.4253	11.4338	23.3392	34.7524	27.0745	39.0119	32.7134	17.9736	27.0572	26.4602	23.8585	24.136	15.2911	19.0114	26.399	14.2155	12.6352	21.7775
P67936	53.7964	38.6309	29.4793	72.214	11.8893	27.5836	76.8508	52.6362	46.2674	61.7247	44.7647	41.1053	49.2811	29.676	16.0763	40.5098	21.4783	62.1804	18.0398	24.5384	21.7765
O75131	14.6344	11.6107	16.133	12.0244	17.6884	13.5339	40.0512	16.0292	26.0568	21.024	19.5147	21.8072	25.5022	51.0793	38.2712	15.515	15.1156	27.4129	16.043	20.3031	21.7665
O14773	17.0232	24.7151	22.7946	8.58969	11.0323	37.8128	38.5783	40.1529	25.0848	48.3734	27.884	15.4507	21.2485	30.6274	21.3268	14.5443	12.4846	14.3186	14.7315	12.0499	21.764
Q9H4A4	11.0555	14.1377	19.6584	17.4561	3.1773	15.0798	18.3963	12.9242	17.5759	13.6497	13.6224	21.7941	17.8639	35.0629	31.5653	16.3368	12.1198	37.4434	15.153	9.42234	21.7114
Q9NVI7	14.4126	10.7943	8.58947	10.93	4.51215	15.3056	24.3537	26.122	21.4089	16.8921	16.162	16.9502	16.6124	17.5146	21.2419	12.8714	31.6223	36.907	66.1337	10.7155	21.7055
Q9NZB2	6.79041	11.7381	10.9992	7.64972	5.25558	11.7989	10.6062	9.65488	14.1658	12.1249	7.71413	27.9979	17.2317	27.2443	25.8123	12.4212	6.74108	23.5382	9.39121	6.6684	21.6631
Q9NUJ1	2.33979	4.04157	3.9261	2.90001	1.91387	4.2313	8.68982	7.86173	5.37867	6.4206	4.97559	10.8895	10.5485	37.249	16.8916	7.74997	4.88736	17.8601	6.45116	7.01912	21.6091
Q3LXA3	8.31777	7.06079	9.56336	7.16746	1.54918	8.5323	11.2288	8.67136	4.52096	9.43913	5.81433	15.3831	13.5382	23.8721	24.6975	10.3695	17.6916	19.9541	14.3765	6.52352	21.5182
P39023	150.374	115.13	94.4755	86.3884	118.365	83.7377	150.949	127.461	151.308	137.116	174.122	24.2917	34.2482	22.3745	18.4958	15.4144	6.95229	10.6713	12.6391	12.3745	21.5074
Q9UI30	0.446601	0.48287	0.609464	0.580579	0.591248	0.641911	0.761758	0.569822	0.752845	1.01936	0.729199	24.2293	38.0462	15.7957	15.7002	35.2591	25.6754	4.4254	17.8808	48.3321	21.4934
P20700	40.0435	15.4434	19.0344	44.6438	6.72948	32.5516	103.371	62.0517	63.4541	88.8297	79.8529	58.4016	63.6032	33.2091	31.2646	41.8246	36.16	34.1019	31.8229	18.334	21.3747
O95336	5.94465	6.94461	5.70764	8.56175	3.07045	6.72001	7.23835	9.62821	6.66011	13.3981	7.52776	19.7095	15.9924	30.6922	17.7631	12.9747	8.99088	20.6775	13.9795	11.5504	21.2934
P04844	22.8309	15.2164	17.0126	13.8097	4.72508	13.2065	27.1867	17.9757	22.3166	26.7916	26.5276	19.7115	23.0039	26.4011	22.0134	10.728	14.7328	26.1665	17.5329	8.52946	21.2633
P26373	26.4486	16.2401	19.6221	17.641	7.66376	22.2215	39.7917	24.6543	34.7243	52.8206	29.3423	26.3814	32.4977	30.8896	16.7411	17.7013	6.22186	5.28151	16.7482	13.3579	21.2421
O75396	23.9446	19.5179	20.8403	15.9063	18.7826	14.5195	29.1996	19.3494	23.7755	24.428	21.339	21.8839	14.75	20.7151	16.1682	10.0796	9.00932	22.9908	9.82606	10.2403	21.1841
Q14203	22.8651	22.1064	25.378	26.9347	16.4202	12.0888	19.9124	17.7943	23.3067	19.5671	25.7349	23.9414	18.606	24.1246	21.6873	14.0694	12.8299	20.4309	17.643	12.7042	21.1841
P24539	17.6385	23.7704	16.5809	15.0785	14.6248	13.1457	38.3518	30.4691	33.1975	34.956	30.5359	21.3532	23.3101	31.6172	21.4787	15.3592	13.9331	24.159	16.731	11.3238	21.17
P04439												45.0905	20.7682	27.2137	25.0444	28.694	23.8246	19.2992	46.6458	26.6995	21.161
Q9NQC3	50.9841	61.4471	32.941	27.5247	11.2842	15.952	13.5816	14.9382	16.3988	13.9711	45.6321	28.958	15.5753	22.8002	24.1727	23.1871	22.5044	32.1051	28.169	15.2517	21.1271
P17931	36.9624	41.4144	50.7924	55.1152	15.0839	9.94405	42.3278	37.8669	37.2175	69.8363	24.084	23.1613	14.9772	16.0118	19.4408	30.6296	27.2153	19.9663	29.2802	22.14	21.1213
Q13085	6.51022	4.24626	5.97184	4.36353	7.29996	20.3835	28.0076	6.17518	11.0657	25.5673	9.74934	7.11044	19.7182	21.674	24.3043	10.1793	8.29744	26.6039	3.64132	6.71766	21.1093
Q16531	23.2075	19.4181	26.9071	25.9231	17.1328	15.1934	41.7522	37.4026	33.1868	30.0685	29.7079	19.7697	25.204	31.6032	22.2309	14.4194	16.3115	24.4635	17.6248	9.89619	21.0817
P61769	160.443	55.1183	339.049	65.5308	33.9253	31.0742	45.7858	30.0548	40.5699	26.8928	93.1537	135.684	22.0659	27.0131	106.138	15.865	47.7606	8.30906	23.3605	26.037	21.0775
Q06210	6.33969	9.50588	8.67618	4.05364	3.65973	10.5516	22.522	7.53759	14.4459	33.3353	8.38793	59.919	22.7593	23.427	31.3707	14.3368	3.72885	49.1895	8.09034	6.50247	21.0378
Q07157	32.6343	16.3958	22.9237	25.9834	4.48784	29.8523	22.5187	29.5365	25.7464	25.7715	28.1204	16.4218	19.0052	27.9883	22.4432	20.8299	18.2785	24.8619	13.8421	17.4815	21.0321
Q15366	3.37246	4.21613	4.43938	2.70763	2.66299	12.5131	11.0958	4.31212	7.5861	6.05486	3.08991	26.6492	29.0388	29.8317	26.5877	15.8231	15.786	32.8951	16.5235	9.53616	21.0287
P00390	28.4736	34.6585	34.4887	22.375	23.785	29.9883	31.2041	22.9536	25.9747	22.4586	30.3612	8.20358	11.2041	32.4667	20.3214	10.2706	9.54716	20.6454	13.2044	11.7338	20.9149
P17174	26.0825	34.7328	29.6191	25.1562	58.4025	13.4161	23.0689	27.992	26.3599	19.0912	18.7583	16.3985	16.846	17.3407	13.4163	10.7166	12.313	10.3432	10.8296	9.56836	20.9021
P51572	40.6622	31.159	30.1738	29.0141	26.4203	40.2549	68.6378	29.7819	40.5686	50.1902	43.0238	20.617	14.3309	18.7834	19.8472	5.97974	10.3604	17.2035	8.45382	10.6429	20.8565
P35443	0.875614	2.07468	1.68529	11.7776	2.2617	2.59973	5.47139	6.05302	3.4511	9.36179	6.85564	11.9599	17.2757	7.29294	25.2214	23.0131	32.6763	14.5201	15.948	7.42837	20.8551
Q969V3	3.82545	8.29867	4.37988	3.18604	3.73893	2.25676	8.32453	3.98169	6.70052	8.77837	5.42558	12.3736	9.86631	19.6859	26.3681	16.1669	19.4309	15.3361	23.8578	7.50064	20.8085
P31937	36.9456	20.7862	23.3155	17.1197	21.3537	10.5473	7.76547	45.4109	30.1224	24.6544	32.3511	11.3141	17.151	29.6497	15.7343	12.8013	12.0776	23.1792	8.03265	15.8826	20.7954
P30042	16.9718	15.0809	15.5062	12.6172	12.8026	24.8806	27.1207	29.1969	19.3117	28.9364	18.9421	20.3087	16.7212	18.3352	15.4061	17.2517	13.8956	16.9498	7.60775	10.2558	20.7062
P99999	0.338094	3.55415	1.75102	2.14775	2.03811	3.85827	7.00481	7.46847	7.8255	6.10355	2.5894	29.1752	36.2234	17.3939	16.1022	16.1819	22.5591	13.8827	7.48239	15.8435	20.5764
P62263	12.2083	15.56	19.0035	13.7091	14.0778	16.2463	28.2007	18.499	24.6058	30.4371	20.3839	28.0754	24.854	24.9505	15.349	20.4913	9.72671	7.04507	11.1392	11.2122	20.5745
P13645	5.91169	5.20659	15.1298	5.01244	13.6818	14.5895	4.84505	4.66188	4.6474	4.59124	4.49967	72.0029	34.0939	33.7988	22.7365	82.6746	47.2814	50.6105	34.0185	134.937	20.5322
O60832	9.10717	8.11474	10.4281	5.80791	25.3338	20.9797	34.1507	25.1915	23.1261	35.469	26.3208	18.7753	22.6612	28.4768	19.7654	14.3409	9.9341	17.5813	10.8157	9.22405	20.5057
P23142	11.6321	15.2551	25.044	37.0239	18.0666	3.65834	43.0089	25.6194	11.5335	30.4825	14.7475	40.838	34.8039	12.3191	18.5172	83.4211	35.1346	21.3075	57.5633	31.2395	20.4824
P25789	13.6126	11.1262	13.781	10.1037	6.29375	11.5937	14.3627	12.4016	13.8436	12.561	11.8614	26.8725	28.732	26.583	23.4873	17.7205	16.8506	21.0002	11.5167	15.3889	20.4778
Q14247	22.4438	17.0312	23.5027	15.5419	32.9522	26.7048	33.4013	24.2026	34.3328	67.7851	22.442	24.6737	20.3166	19.5092	20.6129	14.5803	8.01123	11.4965	12.1057	10.935	20.4747
Q9UHG3	21.0103	27.5533	23.3974	23.8252	13.7723	12.9864	16.6076	23.921	15.2104	10.2906	21.8815	15.8079	12.8817	17.1471	18.2761	11.7655	18.3378	18.712	12.4831	12.696	20.4385
P51148	3.90722	4.35123	3.33607	4.82733	2.10511	5.40912	7.27602	4.44524	4.8156	6.149	5.0602	24.756	15.6672	25.6952	19.554	12.7905	9.98263	22.7396	14.7665	9.16378	20.4333
P21399	15.5253	15.4606	17.186	18.4716	14.2491	9.22674	13.7384	18.2737	15.8467	20.6424	16.4299	10.6233	12.6491	35.2305	14.1789	13.9958	11.81	23.6827	17.0247	6.90637	20.4277
P56199	36.3535	23.8355	31.4578	66.0066	18.8439	19.541	19.9135	43.4772	29.7992	54.4864	52.2993	20.1991	13.4796	27.5199	18.4333	24.4378	24.3489	26.0728	31.8363	13.3166	20.3866
Q9Y2X3	4.89943	2.68417	4.10156	4.30069	1.83868	8.88975	18.5135	7.82608	11.5196	23.4978	7.57729	16.2984	19.7245	22.1321	21.1831	16.3144	12.6878	18.6609	14.5462	8.89576	20.212
P20810	10.6102	14.5739	18.5788	14.1518	7.95256	29.8742	5.52696	8.47194	9.24225	6.8144	7.80099	12.7347	11.4759	13.4495	11.3267	12.2237	7.38873	13.087	10.1661	9.91615	20.1911
Q07021	1.12244	2.27399	2.26303	1.94666	1.17243	0.762175	8.94894	6.14021	7.27368	5.36496	1.84549	27.9648	37.3099	40.2663	27.3766	39.236	12.3067	30.2226	18.7348	11.5374	20.1432
Q16629	9.96163	8.06361	11.1069	9.09995	7.03499	9.29955	21.7837	15.1513	15.2413	25.9641	14.8594	26.4777	32.6499	29.8767	22.5518	17.2362	7.98494	19.2266	15.3016	9.67518	20.1426
Q15008	4.37571	7.02869	5.82956	5.93513	5.04761	5.57085	12.9751	8.24907	10.113	13.0118	5.85984	23.8849	27.0586	28.197	30.7265	17.1904	24.283	29.2789	21.3134	29.2391	20.0494
Q9UHL4	18.5502	16.4395	10.5972	16.9637	6.45168	23.7195	14.3864	21.6081	11.5633	35.3848	13.8649	21.8891	9.23044	15.6263	19.2685	17.1759	4.42362	23.5039	8.61863	9.02559	19.8773
O60716	14.4595	16.583	25.7412	12.8512	17.0181	17.0665	17.8211	19.7366	26.8736	21.3329	21.5103	30.9178	24.0069	31.7749	31.4209	19.885	13.9133	24.7591	19.5407	14.423	19.8157
P38606	7.46966	9.98581	11.9493	5.51974	3.72064	5.9574	16.3757	8.51851	9.50519	12.0985	7.83679	20.4879	16.7955	19.7442	22.2277	11.245	11.8178	22.8404	13.0166	9.20086	19.7444
Q9Y696	14.093	10.4044	13.3505	17.1991	4.97097	10.6429	12.5654	13.5046	13.5778	11.278	14.5105	17.067	16.4048	19.1486	10.4262	17.954	8.4853	19.5307	22.8856	7.76655	19.7417
P45954	6.45206	7.01483	7.24814	5.26003	8.69089	12.2115	6.13917	25.4086	23.6201	18.6211	15.0093	6.78785	20.6543	34.4555	22.1473	8.086	14.866	28.183	5.71663	6.9782	19.7265
O14979	1.78525	2.02797	3.60368	4.33749	1.00473	5.28284	8.66922	4.32919	3.45462	5.55383	6.6145	27.8249	27.359	32.3267	26.4857	18.3626	12.5901	25.0584	17.5393	9.8817	19.7072
P11277	5.61007	11.7946	3.15471	4.09699	7.63554	6.53609	9.05784	6.68631	6.55549	14.3058	8.38567	18.6669	24.9837	22.8576	24.7605	18.751	24.8877	26.1228	20.6328	43.0675	19.6903
P50914	23.3067	23.2665	24.7959	18.6335	10.9773	58.008	56.5172	29.4938	42.6837	45.4443	35.9396	23.027	30.1818	26.8912	21.5447	14.4492	11.2666	18.084	12.1513	12.0252	19.6649
P62249	20.7701	26.3897	28.6136	21.9338	14.3798	36.5559	68.809	37.3288	51.922	62.346	43.5098	22.8859	31.8595	27.709	19.681	17.5137	6.89035	12.9154	14.4931	12.0161	19.641
Q8IXI2	0.568335	0.60635	1.05868	1.00081	0.161282	0.590324	1.93245	1.25009	0.958241	0.980113	0.538376	3.58356	3.12064	20.6037	4.04483	2.31284	4.36712	17.9112	15.302	3.00323	19.5669
P54578	9.63708	12.5289	15.4545	7.58996	11.1809	8.71753	14.0822	17.6505	22.334	13.853	30.241	24.3352	17.577	31.4507	36.9192	15.3738	43.4692	44.1994	16.1401	24.5393	19.5145
P48637	36.6164	41.3489	43.6329	24.3461	18.7293	41.9526	49.5263	41.3686	39.7358	35.183	69.0066	15.0326	19.8316	25.6018	20.0841	9.82464	8.32068	23.118	7.86749	7.36883	19.5083
Q96AE4	8.17209	6.18855	9.17108	8.38885	3.81556	12.9221	9.16655	8.39353	10.8351	11.2915	10.8361	31.1569	22.8243	29.726	25.1452	13.6069	14.5645	18.3259	11.7247	13.6603	19.4658
Q9Y4K1	3.87146	4.84106	4.75526	1.9885	2.30723	5.81231	5.37908	2.36422	4.23722	5.9166	2.2747	22.0556	30.9869	12.9078	20.1334	23.7909	20.4481	5.04163	8.22386	47.6925	19.4498
P11717	11.4293	9.91953	13.0468	9.45911	2.76505	13.1813	11.3195	11.0473	13.2057	17.061	8.37473	13.3983	11.2857	10.8629	20.375	5.2899	6.73624	16.8476	3.75303	3.68814	19.436
P31150	8.48914	10.1296	7.628	9.66133	6.51274	5.73382	5.95895	6.92124	6.6385	6.61072	9.54355	17.4532	11.0663	22.2996	17.4104	13.6403	15.5654	28.0702	16.5739	9.51302	19.3738
Q9HDC9	13.3935	8.78145	17.9651	11.263	5.29622	14.8808	17.4624	12.1735	15.8432	20.2069	23.842	26.3486	19.0368	21.9885	16.7527	15.038	15.5091	23.9998	10.2933	10.3151	19.3198
Q709C8	15.9847	14.7579	21.6137	20.1965	12.114	6.71623	18.6092	19.852	19.237	15.4558	15.1015	18.4859	14.8936	27.6022	16.1836	13.3541	16.9611	23.4827	14.1731	11.7973	19.2765
P13647	338.601	180.006	316.461	203.356	133.002	25.2582	29.6072	332.316	185.686	18.8141	104.686	42.4697	38.7812	27.5022	51.242	50.9299	50.4051	21.187	110.324	81.2759	19.2552
P60866	12.2459	13.3927	20.5532	11.5118	4.12417	10.6078	31.9177	20.1227	30.2327	38.8817	31.0967	24.5619	24.9475	21.0078	16.266	18.7546	14.9685	14.3526	15.8796	14.3939	19.2453
P09874	31.6083	59.0814	22.4963	48.5431	17.4912	23.3445	185	41.0399	45.8316	81.0264	63.7266	39.4295	36.2074	28.6231	34.6248	22.0652	18.8096	15.8441	24.3667	9.53778	19.2205
Q92734	12.0206	15.8813	11.2029	7.69323	6.14959	8.8012	17.2421	12.981	21.0536	10.5836	17.2184	15.2916	14.4913	26.5513	11.2653	12.4092	12.7831	18.8175	12.2751	20.0044	19.1018
P62753	28.3612	18.2985	23.0292	18.8816	37.0663	30.8531	52.3724	25.8413	38.9823	54.6926	30.7451	22.0062	29.7389	28.8412	17.808	14.7031	9.71958	13.5455	14.7865	11.0999	19.062
Q6UXG2	8.29247	11.7229	13.036	5.92264	15.1867	15.8299	3.83307	3.72541	11.1902	13.6846	9.40961	26.3511	12.6256	20.3974	22.3098	7.98151	6.26635	16.038	7.04795	7.50536	19.0597
P31949	53.8494	28.2495	18.3248	22.9302	9.9709	58.4878	42.9527	29.8542	34.3137	40.0938	51.7921	37.5112	24.3653	30.2323	20.4321	22.1669	15.0935	26.3989	25.3845	15.6129	18.996
P46782	19.0067	17.7241	20.8563	15.383	7.71488	27.2875	55.294	27.7845	45.6618	55.3348	51.7603	19.0576	21.9802	20.54	17.5235	14.3725	8.19614	9.24908	7.30275	11.709	18.989
O43491	16.18	12.8803	12.5754	17.3087	36.0897	12.9446	16.9174	20.0224	16.7361	26.3475	12.1429	17.0585	20.4256	14.0608	12.9575	18.1856	14.3805	13.0493	12.655	15.3922	18.9526
Q9Y3I0	16.9265	17.4489	23.1947	19.4907	8.99655	14.3986	29.5572	26.8086	27.9663	32.4927	26.7969	21.4744	19.1368	28.0106	18.1743	16.0413	15.3026	28.4562	14.7331	7.99236	18.9426
Q8IYJ3	3.28359	8.43854	4.7744	1.09	1.06557	4.42917	1.89059	1.67363	2.79728	2.80218	3.74937	5.64702	9.06626	12.135	21.0193	4.87314	14.8588	17.6509	7.50606	6.79436	18.9316
Q8NFV4	2.95369	5.09265	6.016	3.37232	2.6308	13.5896	10.2658	27.4603	29.387	9.13922	28.1743	18.2761	24.0988	25.3653	13.2257	16.3627	9.18762	38.9902	2.30488	19.2411	18.8994
Q01469	7.53213	6.38185	14.5595	5.46044	10.0268	161.027	66.662	17.1702	39.7173	92.0572	56.203	17.0716	112.945	234.926	102.418	32.4067	9.38166	29.3356	9.66535	193.429	18.8323
O00339	33.2821	9.18942	15.0333	22.5243	9.46911	11.0568	6.93618	21.3116	17.7636	7.04535	12.7282	18.8818	15.4479	11.7711	21.3196	12.0635	12.1029	8.70268	19.2136	11.2166	18.7073
Q16891	35.5108	31.8466	34.471	32.5703	26.6897	37.7436	68.67	88.1344	68.5513	70.5865	50.0971	28.6589	28.7772	36.5778	24.3567	31.9706	33.3815	32.7702	17.7758	15.3788	18.6603
P54819	9.06439	7.86259	9.76619	7.71296	7.57831	10.6731	35.9816	31.3453	19.379	23.8571	16.9851	16.8718	25.4281	30.3459	21.3117	20.2148	20.3507	24.7178	16.1935	12.3239	18.6372
P00747	23.2627	17.5718	20.8665	27.3826	22.7717	22.6657	18.1484	17.9721	23.9785	10.4088	21.9982	24.0102	26.0454	9.4458	10.611	27.5174	28.9025	17.1959	24.6516	35.6922	18.6297
P41091	9.88961	9.54154	11.3481	9.29721	5.70412	9.88032	19.3841	12.5318	19.1544	20.4745	19.416	16.6181	23.3255	21.3645	19.5588	10.6212	8.80669	22.0489	8.80369	8.15128	18.5206
O75947	86.3975	43.3319	72.0342	93.462	28.0255	35.4235	55.7341	98.1139	76.6696	75.0997	120.841	21.4794	18.8203	19.6583	16.1817	20.5365	16.7558	19.3794	10.7976	18.6974	18.4599
P61163	6.98918	13.4083	12.7722	14.8339	22.4782	6.13367	9.81804	8.30291	10.2906	7.04172	5.90439	19.1565	14.8769	15.7184	17.3417	10.852	10.7963	14.1756	11.5617	6.2832	18.4554
Q9UQ80	43.8077	36.6148	36.6623	28.2224	52.9207	25.2222	36.93	38.4093	56.0164	42.971	32.5481	17.8651	20.8047	21.2175	15.4478	12.8529	9.1223	20.9272	11.9933	7.41754	18.4088
Q07954	21.466	14.7778	15.0302	33.9842	15.4014	11.4151	37.0287	24.467	19.2926	29.8991	21.9384	20.9743	17.7278	18.3051	18.4264	24.9445	18.2367	24.8532	17.6625	17.191	18.3586
P22102	5.33491	8.66921	9.74432	8.2326	15.3289	8.98666	31.7779	11.6197	25.8171	23.4634	10.2195	15.2705	16.9566	15.1924	15.5809	8.15906	9.81926	13.8282	7.09492	5.33231	18.3503
Q86SF2	2.77194	7.82864	6.77382	2.30795	3.15332	21.5378	5.833	10.4729	11.4802	16.1846	5.75315	7.47757	8.97619	6.53371	17.5218	1.55025	1.48922	6.38694	0.969758	4.58228	18.3409
Q9NXG2	6.91235	12.5962	10.3905	7.78211	2.385	15.6349	21.654	18.0624	20.2228	14.8871	17.5746	21.907	18.612	18.5754	16.796	10.7841	9.76699	12.477	10.2099	11.15	18.3406
P60953	11.3049	13.4076	14.9156	10.1177	6.61589	20.9247	13.4832	11.0331	11.0789	9.67765	6.93716	18.8222	16.7168	13.6099	18.8026	13.706	11.5314	11.827	9.68648	9.52797	18.2007
P54727	20.2834	17.5272	18.3084	13.6986	13.363	25.1903	33.2663	22.5507	32.8164	32.7936	25.7419	26.5273	14.9568	15.7572	20.1898	11.177	11.0226	19.8992	6.6076	10.195	18.1597
O43765	0.848113	0.911598	0.916453	0.762123	0.503633	1.13841	0.954835	0.595132	1.1376	1.47227	0.995158	23.4675	26.1549	18.2614	8.89303	38.1901	2.70635	5.20857	28.3892	27.7578	18.0918
Q9NSD9	8.96803	9.51358	12.4113	11.1686	8.31412	10.8057	15.5185	14.0683	18.6092	11.517	15.3514	15.9209	21.0623	23.3364	16.7958	13.9189	15.7503	28.2059	14.2528	12.194	18.0896
P62942	11.9926	11.2329	15.2879	14.3589	7.92519	7.79294	8.64579	10.7472	10.8002	12.8588	10.8301	15.0317	9.01899	17.8005	13.0946	12.511	8.83804	11.5712	8.90991	9.09338	18.0805
Q9P2J5	5.02809	4.82558	7.40365	5.21022	2.2904	8.30418	9.60939	7.91642	12.1534	26.0391	9.1597	14.4423	17.9865	24.5059	17.9889	9.55924	13.012	23.1434	8.73261	5.12797	18.023
P11279	12.0317	11.6251	12.7414	7.85261	8.6476	32.2001	19.5171	12.9319	18.5228	47.0367	21.5515	12.1249	15.8224	17.5635	19.2825	8.10311	15.3113	10.5234	5.34052	15.2566	18.0125
Q9BVC6	17.6137	13.4275	8.94356	16.6113	4.40933	13.2323	13.885	10.0193	7.82275	13.9644	13.2344	11.2475	14.4741	2.01305	2.88355	26.967	6.1248	5.53816	4.27301	9.57992	17.9636
P09668	2.60833	5.43335	5.92789	5.16958	4.54302	5.68949	2.9749	9.31029	6.62674	3.57596	3.40767	13.7223	8.70774	16.3132	22.9763	11.8794	26.0734	16.4898	30.4025	8.35531	17.9048
O14818	16.1198	16.0459	14.27	14.2545	8.94453	11.9859	26.5531	14.3827	22.0381	19.2997	16.5256	23.1556	25.5484	25.1643	21.4303	13.3931	14.2841	27.8594	12.632	7.79515	17.8364
O60506	17.1792	14.84	16.3548	13.8696	13.5927	3.49774	31.4524	18.2347	21.4525	33.7235	21.821	20.5997	21.5883	21.9722	17.9402	15.4864	16.9988	23.6819	20.5787	8.1807	17.7643
Q13561	9.99601	12.2926	15.4802	15.5346	8.09382	12.4284	14.2896	13.3544	15.7028	15.5687	16.386	19.894	12.8381	20.574	15.4128	15.3871	9.75442	17.6197	12.5839	9.48799	17.7505
Q15185	3.1	4.85862	15.0992	3.86132	2.28157	17.8689	14.6779	6.53664	8.61044	9.44281	5.67024	17.8295	18.5044	23.2816	15.446	12.9651	4.82189	16.743	9.41225	7.79055	17.7036
P33176	19.719	15.4556	19.3933	13.1365	7.91952	19.4198	22.0908	20.5645	22.2581	20.1738	19.038	20.4755	15.3004	20.3967	19.8822	12.5092	11.6629	23.4571	11.9992	8.27971	17.6993
Q5T4S7	11.8466	9.76113	19.9645	29.7563	2.1661	5.37725	18.8886	19.0749	24.3064	19.6228	11.1405	18.8688	21.9068	18.4764	18.4595	12.8992	13.7993	20.3493	13.1957	11.5227	17.6926
Q16851	25.8256	41.5682	21.3497	18.6035	60.4121	22.3854	66.4567	31.5522	34.1307	32.5393	34.2067	19.1265	22.8199	23.4024	19.7615	14.8631	15.8415	25.3872	13.3158	13.2675	17.6343
P62269	32.0408	29.9245	30.7787	26.6065	16.9267	25.5232	60.6289	33.7904	51.1483	74.7031	37.4822	23.1533	23.8871	13.307	16.7681	17.9086	15.5208	7.90486	11.8339	10.8536	17.6175
P39656	17.08	19.7556	30.4866	20.3854	14.6561	10.9178	36.4609	23.1324	29.3969	44.6896	28.9363	17.1938	20.8959	24.0251	16.1345	11.1706	10.2512	21.552	15.6464	6.59162	17.5962
Q9NR30	4.00971	5.71413	4.61855	4.1421	0.659494	6.15251	14.9102	9.98482	14.4787	17.1194	7.03257	19.7097	29.5894	20.2885	12.1849	20.5366	8.88294	16.5479	22.5762	27.1025	17.5513
O43143	12.3428	14.3028	18.5503	13.4746	16.1728	22.5591	30.3223	18.3306	25.2577	28.9812	27.9445	19.9915	25.4797	24.2936	21.9341	13.8432	11.8057	25.2197	13.9607	9.14064	17.4077
P55735	3.10296	2.30797	3.22969	2.63839	1.60048	6.6843	6.28118	3.41256	4.11386	4.94299	2.36835	18.6913	13.6615	15.2162	15.5964	9.38487	7.82691	13.9951	6.4936	6.84139	17.3632
Q06124	158.599	128.713	118.903	210.335	115.915	6.82865	21.7904	97.3606	109.18	64.2247	117.213	18.4904	15.2566	12.7973	12.6151	12.0687	16.428	15.064	15.5977	11.9995	17.3547
P09417	42.1082	29.1501	46.1438	25.7926	14.4735	12.1932	19.9325	44.5498	33.4108	9.91726	37.6945	6.82836	3.92699	20.816	12.4234	6.9653	17.6691	12.66	7.44496	5.08498	17.3299
Q9Y277	17.5696	15.7666	17.6165	18.2857	36.677	7.90022	32.1673	23.467	20.2527	14.5837	16.7171	23.9685	17.2279	12.3735	13.2438	13.3503	12.9478	21.5972	28.9577	11.1916	17.3028
P61160	19.215	10.9613	19.0541	18.189	6.13939	12.0446	25.5845	16.9478	26.4529	25.3014	16.8637	23.7906	21.6748	24.2271	17.2762	18.2533	19.2917	21.5241	23.1558	17.0795	17.3007
P30046	17.0767	29.4332	21.1499	12.8796	11.6225	43.1837	35.8241	28.7292	41.855	26.3088	24.7192	3.27963	11.8546	17.3123	10.2849	5.94653	5.2436	14.588	4.25067	3.0825	17.2834
P36957	18.4536	13.368	20.2768	14.5653	14.556	19.8767	28.8201	29.4223	22.4855	21.5462	21.6619	33.4829	17.1219	23.524	14.3597	16.1337	9.63252	15.1123	12.6463	11.7544	17.2596
P28066	4.80804	5.83516	5.42518	4.46753	4.53535	5.27163	7.81152	4.60696	5.90257	5.72526	7.11495	20.7643	20.2126	16.4399	16.6686	11.8507	10.7328	18.0203	9.3934	6.99338	17.2147
P11387	7.62205	4.92955	8.34988	8.41249	6.66912	7.339	17.6131	9.52861	9.87632	16.8185	7.50233	21.8509	24.7857	19.1015	17.4654	17.746	16.9042	11.6749	19.5803	13.0512	17.1957
P19827	12.0035	18.0076	16.5952	20.7682	5.65386	17.5112	39.9317	17.6321	15.7444	15.5695	8.69637	29.1557	40.0535	8.57887	10.5441	36.8707	60.5667	44.8472	42.916	28.7584	17.195
Q92614	3.59889	1.85152	2.84624	3.20246	2.42507	3.35272	4.80634	3.61794	4.20622	2.19463	3.27191	5.19199	10.7863	9.77635	10.6338	4.8462	6.8064	7.24377	9.47562	9.08396	17.1414
Q08722	11.5458	11.2618	12.8544	9.62322	4.33989	1.72654	7.19042	6.32003	10.9059	7.55126	12.3273	11.0987	12.7708	17.5589	18.0372	7.7127	9.96758	13.7783	10.9424	7.06355	17.123
O95865	17.583	14.0121	18.7164	17.8235	6.32523	18.5979	14.7223	16.663	13.0565	21.0434	20.0998	17.2574	12.5175	17.1572	10.4948	15.8351	8.32332	16.9157	12.2947	15.1101	17.1229
P25786	31.3629	22.1573	25.491	24.2714	12.4746	22.2421	39.4209	28.9865	38.6037	32.6087	29.5291	16.2365	20.3276	19.9085	18.9924	10.3977	11.6622	17.3876	9.78814	6.85768	17.0821
O95782	14.2509	8.0722	8.53431	10.2155	6.50142	8.22791	17.864	15.748	15.1335	20.9195	21.4653	23.1693	20.0191	19.2104	18.3906	15.268	14.1104	21.7003	18.1776	11.6675	17.0655
Q02543	20.2391	15.13	17.7796	12.5909	30.6758	21.3349	39.3067	19.819	37.1048	40.294	39.7565	18.0214	32.5058	21.9226	21.0028	12.9434	11.5468	13.624	10.9238	9.54571	17.0217
P29966	2.03679	1.48767	1.14967	0.672683	0.619319	6.77579	1.51435	1.13101	2.24194	4.18031	0.575773	27.0118	10.0025	14.4016	23.5999	10.6145	11.9659	10.0394	11.2228	10.9438	16.9968
Q14914	22.5347	23.674	24.7173	20.3699	10.3188	7.0717	4.92678	21.1265	11.6075	18.2964	12.5073	0.499685	2.49384	18.3209	7.96304	2.56061	3.46828	0.825926	7.3293	5.83118	16.9778
Q15393	30.7582	26.8502	30.4606	25.2232	14.548	23.5708	40.7273	30.5635	36.0018	38.4393	32.4063	21.8493	22.1476	26.2453	22.5987	14.6552	12.962	18.9319	16.1365	9.3633	16.9741
Q16836	28.1724	36.721	29.1674	34.4154	24.6765	31.6693	58.8096	67.3355	56.889	47.0313	57.6007	12.1883	10.7074	17.3665	10.5067	7.97074	6.8331	15.8671	7.79422	7.99519	16.9576
P42224	39.0324	7.92762	12.9384	11.0902	5.8051	10.2636	32.3233	12.5375	22.3132	15.4197	12.8001	61.5047	27.2577	34.2781	36.5905	17.2733	40.3069	18.9811	23.1136	4.5927	16.9529
P29536	28.9914	24.0881	36.5902	45.2579	21.7532	8.5868	9.60533	24.9324	27.8362	21.1685	17.4807	12.22	7.45875	13.3984	11.2604	20.7412	19.6467	11.2385	34.0957	7.71318	16.9399
Q8NCW5	13.9364	10.8097	11.6089	21.49	8.5207	29.8955	18.623	14.1634	14.8749	14.8971	19.9018	14.2963	9.70119	17.3603	11.7485	11.7017	8.57269	20.5471	10.697	7.31172	16.9264
O15027	3.79376	5.40005	7.45548	3.47313	2.17403	10.015	9.53459	7.82516	11.8553	8.04789	6.81503	11.3253	15.8153	18.6279	20.831	9.78953	8.71524	9.12685	4.13763	7.50676	16.9226
O43182	0.307545	0.456518	0.434663	0.696495	0.401227	0.524689		0.034094	0.413733	0.18184	1.02873	18.9398	18.5878	19.9652	19.1631	12.4127	18.4442	24.7649	13.2061	7.92614	16.9065
O75937	11.942	3.76372	3.21208	13.2094	1.62438	7.10113	8.78174	7.8152	6.03387	12.0493	8.66423	22.6933	24.2933	14.5991	28.0251	24.8404	56.8667	8.26501	31.1125	24.8278	16.8552
P12830	18.9432	21.8428	42.7268	22.2359	8.22113	23.024	16.0972	18.2022	24.622	15.4192	19.1128	25.6657	16.8733	18.2842	26.5403	12.0386	16.7944	16.7768	11.0232	13.728	16.8076
Q6PI48	1.85279	1.73787	0.948567	1.75467	1.13166	9.25397	3.57084	4.1653	10.7616	3.45292	3.22171	16.2472	10.8457	15.52	21.3879	7.78537	18.81	11.5737	2.17758	4.59502	16.7755
O00764	12.6416	27.0953	21.4316	18.3476	7.51667	75.6771	17.102	17.1378	23.6279	29.0448	16.4459	15.0985	19.0733	21.3647	21.6565	12.0708	15.1376	21.0713	18.8337	9.5001	16.7668
P35908	2.56979	4.12807	1.85819	3.33292	2.38351	9.58458	2.33276	1.34199	1.20745	1.16656	1.77864	50.4643	24.8715	20.1956	21.8378	43.7723	44.7347	31.4387	34.8981	79.037	16.7231
P68036	10.2681	13.1531	11.7872	10.3594	4.08446	11.7248	16.4028	13.1835	15.5893	14.9074	8.508	11.2816	16.802	12.9583	17.6698	9.17224	11.0686	14.5141	6.93655	5.51447	16.7204
Q00613	1.0235	1.13057	1.21339	1.24123	2.19745	0.828765	1.79703	0.878057	1.2145	0.880345	0.789944	27.2966	24.336	24.574	20.0409	14.2992	17.1928	25.5851	12.4165	12.2456	16.7163
Q13451	12.5721	12.0764	24.0747	5.72208	10.1088	26.203	49.3003	10.5776	21.748	23.249	23.8202	10.5929	32.2038	10.2739	34.3823	8.59503	10.7229	13.3353	5.97986	4.83423	16.7012
P55884	22.2494	20.6873	17.4507	32.8795	17.6181	12.4141	23.0328	25.422	25.7214	26.5163	31.8442	17.4566	27.1377	22.762	17.1666	10.0337	8.71514	16.5925	10.5468	7.19001	16.6997
O75533	5.06219	3.65794	6.29926	5.40214	3.41569	7.82627	15.2182	9.60085	13.1698	15.5832	9.06343	21.4453	19.2243	24.192	21.6994	12.7422	13.0193	16.6994	11.8473	8.89405	16.6806
P49588	48.3211	30.4567	30.398	21.6845	12.3637	39.7486	50.2567	36.6083	53.5899	41.4886	31.1364	26.9586	15.6442	18.5294	21.5068	9.79863	12.4151	22.1815	11.5744	8.99082	16.6598
P13798	8.67771	11.0066	11.413	6.40929	4.15564	9.45048	8.02037	6.34583	8.71492	7.59391	10.6623	9.20371	18.4437	16.1019	15.3943	6.95335	6.93251	17.1163	9.0323	7.343	16.6477
P11532	24.8179	21.2852	29.0251	18.0825	28.5589	10.7673	9.74981	22.4023	18.2597	17.2295	20.5205	16.149	13.425	15.6069	16.6236	14.5278	22.5029	13.6063	25.3619	8.34714	16.6438
P04632	7.99772	7.06147	8.46988	10.0306	6.79484	8.49773	14.7077	8.6482	10.1067	9.12913	11.936	18.565	11.4679	17.7188	13.5021	12.9715	14.2403	15.3554	15.0986	8.33752	16.6056
P62899	25.4612	19.6276	19.5984	16.1485	20.2386	20.7614	37.8705	28.8727	41.3953	36.4279	52.8895	19.2372	28.4462	19.2192	14.9585	14.0377	5.7508	6.99342	10.6464	11.0407	16.5935
Q96KR1	9.21689	5.498	4.85192	3.91241	12.1811	8.22955	7.97517	5.2437	5.55346	7.55823	4.50575	23.7578	20.5847	22.3962	18.2005	14.8682	14.9739	18.8747	19.5919	6.67891	16.582
Q9Y2A7	9.98511	11.6662	10.8185	9.99669	11.6187	7.55973	7.99432	10.0438	9.4812	8.38233	10.0029	17.3761	16.1364	15.9645	17.4643	13.7463	17.3102	17.6467	15.7414	25.2201	16.579
P62330	4.91692	9.23176	11.9864	4.84646	3.01738	5.31312	5.0522	6.93951	5.99159	7.63975	3.72347	8.06502	10.09	14.81	18.0081	5.39307	7.09954	13.0762	6.71787	4.75361	16.5459
P22059	47.9353	38.2424	36.615	34.5105	6.82649	17.7968	22.2763	25.2337	25.2826	22.3004	21.9386	13.7242	14.0777	20.7667	14.7434	7.45934	6.21313	17.9722	7.3165	9.85025	16.5447
P35268	6.93771	4.71363	5.31857	6.31534	3.84807	5.80672	12.7565	7.53735	9.37777	10.1728	10.3751	12.8543	18.9471	20.5743	15.4875	9.58924	7.05059	12.0016	8.81026	8.9144	16.5318
Q07507	21.0558	3.94092	8.3943	21.9006	12.1035	4.22027	10.5206	19.8948	16.6156	20.815	17.5871	14.2553	17.5825	14.0763	17.7519	41.2455	17.4548	3.88319	19.6626	36.9341	16.4946
Q9H0U4	42.4919	52.9569	50.2645	34.1701	18.94	72.987	115.919	49.5075	56.328	95.1459	47.68	17.5143	13.1719	9.20043	16.605	8.48646	7.2104	2.61623	3.13817	7.11913	16.4901
A5YKK6	2.17101	1.79944	2.07785	1.57227	0.308382	3.22047	3.87579	1.94247	3.80365	4.78388	1.86407	17.6843	15.6048	21.149	16.7068	11.8936	11.8452	28.7305	15.827	7.16752	16.4399
Q96PU5	1.8417	2.92128	2.95021	1.39305	1.89167	2.11798	3.29265	2.69041	4.7174	3.52458	5.06141	12.5365	12.5702	16.8058	9.75226	8.16717	7.14611	11.8794	5.53727	9.12488	16.4216
Q14126	14.131	18.8689	21.9011	7.95463	10.1905	6.14638	10.9469	11.6374	14.4564	9.33875	8.69363	9.07324	12.5555	25.6824	15.0169	6.69108	16.1027	15.4079	7.85523	6.85227	16.407
Q96IU4	17.852	19.573	23.4728	16.5274	9.8027	21.2966	8.71824	17.5053	28.3788	12.203	13.3585	5.73196	11.771	25.4711	11.7246	9.21224	4.45095	8.11319	9.14407	9.59759	16.3846
Q9UMS6	56.527	27.1421	63.5781	87.56	69.8835	15.9863	26.2038	74.1019	58.1872	37.0041	43.6515	13.62	5.50767	12.5804	10.6059	18.968	16.3754	7.61597	28.0364	10.7123	16.3404
O00429	4.32201	20.4128	8.96593	6.24156	6.92822	4.94355	7.28408	17.4384	9.09731	7.79378	5.10673	17.1692	22.4659	30.3184	16.5322	14.5785	16.5576	23.4774	17.0631	16.0901	16.2893
P37108	9.30567	22.3442	9.45699	9.1535	4.0622	10.0933	19.1577	13.1886	13.3877	17.5205	11.0454	15.5993	16.5101	24.1802	17.6498	8.45452	5.8143	9.58016	5.47898	8.1933	16.2598
P32322	1.29762	3.1694	2.80738	0.552859	1.90335	6.30938	9.28587	31.1987	19.1136	19.4556	8.26654	25.1373	55.6117	17.2774	50.7799	9.86854	81.9504	31.289	1.73334	7.3812	16.2467
Q8TAQ2	5.18201	4.78594	3.4861	3.47239	4.96792	5.92985	9.66714	5.42458	6.17044	10.1494	6.25837	13.6558	20.6695	22.4608	9.83297	16.6835	9.16711	11.0256	8.47659	24.4219	16.2071
P19012	86.2449	47.5779	72.6879	31.1036	30.4049	11.1147	7.94199	49.768	23.4749	8.24991	12.8301	8.51819	7.69111	6.27714	23.4991	14.5949	31.2543	6.04832	26.6396	7.81579	16.1548
P17655	10.3309	4.71035	7.15635	7.20018	7.30977	6.83868	14.9675	14.1585	10.982	12.7636	8.09213	21.8785	12.3978	13.0036	11.8567	21.7343	18.8601	22.8054	16.9503	11.7432	16.1106
Q9Y3F4	39.4606	16.2442	11.5305	7.80837	4.57861	5.13087	21.1263	24.131	19.8987	22.3176	20.8908	17.783	16.0865	14.1435	17.8131	10.4426	15.4026	17.0821	9.09046	5.40436	16.0941
P07203	3.1282	5.21418	4.52944	5.13676	1.98951	1.37998	7.78762	7.00713	8.7706	6.86939	8.19908	15.4816	18.8125	12.0094	13.9751	12.2073	11.9192	18.197	11.3203	9.11795	16.0121
P25325	14.4119	5.49062	5.62825	3.26977	43.4903	10.2863	20.7809	18.2083	18.2259	21.6042	22.6351	7.43698	8.79434	9.01154	12.2946	5.52409	3.38478	7.30136	3.10659	3.53191	16.0055
Q9UDR5	3.20071	7.82617	4.37985	3.97762	2.29381	3.99729	9.72785	7.591	4.45371	6.0048	6.24877	9.9293	11.0355	16.9427	11.9541	8.69503	6.40487	20.2676	5.49468	4.4964	15.9782
Q14160	7.65463	6.81983	8.75597	4.43187	7.13982	10.2244	16.0894	8.36223	9.90985	13.1643	8.36049	123.709	18.2902	12.959	14.2507	9.56481	13.0822	10.7483	12.5457	6.4364	15.9324
Q53H47	0.107116	0.198869		0.0540439		0.0334307	0.0966237	0.0832944	0.0533325	0.0582416	0.183332	12.8546	9.80419	15.2437	22.5076	10.7758	26.696	16.8572	31.1144	7.12692	15.9003
Q14103	24.18	18.9489	25.1166	22.9798	12.0383	41.8596	67.7458	28.7116	23.8152	52.6601	31.6246	25.1858	22.9628	30.2355	21.128	15.0389	10.2948	17.9793	20.4428	8.70997	15.8379
P35998	10.8684	10.8593	10.2449	10.8148	6.78139	10.2257	16.3207	11.0854	12.9381	22.5569	12.224	19.0536	18.5346	19.2506	17.947	10.2226	9.94043	18.0111	9.55036	8.07091	15.7887
Q08209	23.6965	20.7956	40.9405	25.9572	4.88918	15.1156	24.8117	22.1905	34.4238	30.7468	25.8872	14.9799	12.9401	17.6292	11.9004	8.9492	9.82506	16.9561	13.9263	9.47472	15.7718
Q9H4M9	8.8975	9.23279	10.8159	19.0483	7.48342	3.02096	10.0161	8.36347	7.92496	6.16853	9.71958	12.3316	11.9454	22.6984	18.0355	16.5559	17.0368	17.6253	22.2903	9.47408	15.7299
P21266	15.9529	19.2789	18.5658	42.5674	16.892	5.07126	4.89933	7.99397	9.50649	6.09018	15.8549	5.59246	7.10328	16.7537	7.50081	8.25886	5.90768	12.5687	14.5462	4.74665	15.6986
P32455	20.181	6.06729	6.94418	11.5737	5.2348	15.0588	16.6457	9.6256	11.1195	9.33506	8.12448	117.454	15.7321	36.9937	40.6176	32.5918	39.5876	77.302	95.7911	10.57	15.698
Q9BSJ8	10.6498	9.64733	10.164	10.1077	4.5701	11.5114	16.9848	13.3978	14.4866	12.3776	10.564	21.648	21.0948	16.5825	17.6298	18.7573	19.2345	21.6177	17.7962	18.4278	15.6871
Q96TA1	16.3839	18.845	16.9567	13.7363	6.59778	12.6172	18.4301	15.0264	17.8184	15.3159	16.3587	9.96933	9.62067	16.1274	13.1357	7.50967	5.55925	13.7252	7.46154	5.88235	15.6812
Q16881	1.98306	4.07801	4.41347	5.78606	2.7488	1.91618	8.02503	10.0959	10.8402	8.44568	5.75647	12.0847	12.3066	11.2194	11.013	10.6124	8.54885	13.6611	8.54555	5.29557	15.6677
P40763	10.445	12.0934	8.266	6.02839	8.45509	5.45316	13.1594	11.1914	15.6151	11.3668	9.11411	19.6599	11.4319	17.1397	20.6218	10.8646	9.38937	17.24	13.4407	5.1015	15.6169
P23634	28.1236	21.9818	26.4801	23.5207	11.23	15.9592	12.2903	22.5866	19.876	13.1683	29.4948	14.4418	12.3306	14.4952	15.5427	12.4229	17.8458	14.0091	19.8927	10.5584	15.5853
P62913	50.0931	14.0997	32.6306	25.7812	10.4993	224.049	88.7008	36.7089	48.2396	53.961	40.8118	17.7117	23.6728	23.7536	13.28	10.1857	5.35014	11.2079	9.9438	8.8631	15.551
Q92572	0.943368	0.546474	0.914781	0.734312	0.4186	1.38603	1.19031	0.767951	0.796052	1.14949	1.3641	12.0234	8.51547	11.2535	14.7888	17.4354	60.5193	25.7612	26.652	9.30089	15.479
P39019	35.5142	40.7798	37.8229	33.2556	28.1289	47.272	88.9574	41.3849	67.9565	98.9835	59.5269	12.5436	16.8713	18.201	8.95903	12.7185	5.41375	13.2458	10.2312	25.9234	15.4766
P52209	25.0979	20.7237	19.4199	20.393	26.0665	18.2612	30.6966	23.6285	20.0174	21.9318	16.259	12.878	18.3236	25.971	16.4427	8.65224	11.0455	17.8566	9.4421	7.84423	15.4164
Q03154	6.39805	6.14228	5.73713	4.90658	3.71667	16.3516	6.28361	10.1182	17.0789	7.23791	24.0165	1.16616	15.2117	6.88443	11.2395	4.08034	4.2087	9.65751	2.33256	8.51281	15.3869
P20337	1.61775	3.77555	4.11245	0.14026	0.85612	8.59103	3.56797	1.75991	3.55102	2.5145	2.27013	2.46949	6.08303	19.6725	5.32514	1.94989	2.38104	5.93907	0.631146	7.40449	15.3771
P84090	6.10179	5.20581	2.85882	3.36916	12.1657	11.4249	11.7221	6.64039	9.02445	12.3021	11.1091	19.2479	17.7648	23.8324	20.1606	10.7877	12.9305	20.3135	9.46129	7.48852	15.3522
P05455	17.0291	14.5414	23.6831	13.5978	13.4435	36.5267	33.6472	20.0905	29.0107	43.871	27.0378	29.489	23.1661	25.4459	17.2211	14.0855	9.81234	21.5362	13.0337	8.66175	15.35
P27695	17.17	8.95628	13.1748	14.3013	7.18099	19.0518	31.9303	32.095	24.384	34.8695	27.9774	19.6333	25.4308	18.5614	20.8369	12.4227	15.738	27.3993	14.8308	8.94078	15.3453
Q04637	21.1903	17.1056	15.6548	9.9209	6.46674	26.5927	55.06	23.6438	25.5152	29.3716	16.7392	22.6769	15.814	19.2028	15.6685	10.0382	9.58775	22.2068	7.22945	5.57851	15.3324
Q14108	10.6817	11.4445	13.9006	6.71702	7.45257	19.9544	26.9434	11.0779	15.7788	35.7165	8.62743	20.0011	21.3126	21.5366	26.0831	14.2284	13.0039	14.6095	9.71936	21.2339	15.3155
P08237	22.2557	30.8708	20.8853	22.1211	57.998	6.54098	14.5098	24.9459	26.6235	15.425	13.5148	16.4208	15.9872	14.5564	15.7999	32.9879	25.5675	15.2303	24.2427	15.1548	15.3075
Q9Y230	15.1751	9.33132	14.9739	15.1854	11.2163	13.3392	27.5045	18.738	27.3365	28.4861	30.099	15.9988	26.7332	21.0314	19.003	12.1358	11.5424	23.4752	11.0822	9.56691	15.2999
Q14554	8.8496	10.8987	14.1456	5.02616	7.33945	12.618	17.2226	5.67284	10.6746	28.8565	15.054	9.73113	11.394	15.1968	11.4354	4.30532	2.17424	15.8511	3.65821	2.88006	15.284
P00751	45.9119	18.3063	15.8139	38.3736	11.8545	36.1306	19.5794	44.0188	43.9601	22.4372	24.0863	27.4793	25.7153	17.2151	17.7628	75.2227	33.944	14.2134	22.8317	31.2928	15.2492
Q15404	38.4343	30.3945	45.155	57.5988	21.3408	10.2817	17.4076	36.8333	33.1908	28.5964	41.8125	12.3485	9.83423	11.6659	13.2047	17.5305	24.9721	13.7458	18.0109	8.10002	15.2427
Q9UJ70	11.6594	8.79322	10.2981	8.59	4.62719	8.17464	20.3398	13.2917	13.3473	22.0508	15.4734	14.9264	13.5785	13.8595	9.83883	9.55271	10.2795	16.9475	10.5072	5.75344	15.2291
Q14258	5.72771	5.54999	13.9299	6.50919	1.75672	5.7823	13.4177	4.95149	10.5601	7.94607	8.69094	15.0628	20.411	23.3713	22.769	12.4819	12.467	24.277	15.0819	7.25086	15.2181
O00273	2.74758	7.30089	3.25782	3.46817	5.83002	2.81372	6.69807	4.42393	5.98197	2.18733	3.9576	3.28428	7.0743	9.62026	6.58694	3.9546	10.3941	5.81347	6.485	7.72257	15.215
Q9Y265	7.72787	7.34318	8.15465	8.95671	4.66905	7.48926	15.4003	10.0501	14.9837	17.6591	10.8952	14.358	25.9503	23.7311	18.4586	12.2655	11.766	21.9793	10.827	6.94746	15.2115
Q9GZM7	19.5505	16.8919	19.2771	30.0458	12.478	10.7347	11.7401	23.6625	23.991	17.3395	28.8885	9.75279	11.7766	10.0471	5.66873	14.444	16.7738	3.61291	16.9639	9.7941	15.1917
A0MZ66	3.80819	6.68805	6.39668	2.51006	0.583635	10.2331	4.64682	5.8811	6.49339	5.89354	2.35409	15.0542	9.94789	21.4325	21.2911	8.04177	26.253	26.3644	12.1833	4.24216	15.188
Q9Y3A6	3.92071	5.61662	3.63324	2.90161	1.00799	3.24818	4.9511	4.79203	3.59004	2.04521	19.2075	16.8449	14.4445	16.7493	16.8471	7.43625	11.2046	15.7654	8.97062	7.94459	15.1837
P20674	16.7653	22.3249	27.7717	18.9686	23.3957	31.6777	44.1324	43.4866	41.3141	43.0154	27.7366	18.5687	14.8601	20.3238	18.9287	12.8996	11.7172	10.8627	7.91769	12.9816	15.1752
P54920	9.64216	11.5388	11.0595	6.46622	5.56259	17.2245	9.71698	8.87697	11.5606	10.5982	6.45032	17.6952	12.3416	20.2342	12.2035	8.33532	4.18691	11.8643	9.57811	6.37804	15.0964
P41240	4.25451	4.61363	8.16058	6.41439	1.68066	1.03985	6.35842	4.55039	4.06839	12.9545	6.40866	12.9283	21.4839	13.4216	26.7413	9.27489	11.416	17.5272	7.64675	5.63332	15.0794
P04217	10.9696	16.3596	11.6593	25.9104	8.1958	22.8622	23.1745	14.7353	13.1	11.3059	12.9232	14.2457	16.7993	12.7184	18.0127	31.5343	28.522	18.4981	27.8357	24.475	15.0568
O75608	6.22069	8.37343	4.89036	2.57978	5.07474	16.0983	15.4035	12.2546	11.1019	22.2062	19.8134	4.47917	9.42219	20.0856	12.6828	8.56483	7.65609	13.1429	3.41785	6.49078	15.0563
Q9BS26	12.4075	9.60613	11.7176	7.86754	7.26496	19.0151	21.0973	16.0585	24.009	19.4423	15.9186	22.8936	10.684	21.164	11.1575	12.6236	5.55898	14.2201	10.6698	6.67816	15.0457
Q15181	5.07677	2.40791	5.04235	8.49199	1.68141	7.7773	12.4747	10.8548	13.3682	20.7327	7.77859	18.5575	22.9239	25.4618	19.9355	14.6904	9.4846	31.5787	19.337	5.74034	15.042
Q03135	88.3621	49.8324	88.0518	93.7752	62.739	59.9584	19.7615	59.1887	69.6934	37.3824	50.1698	11.8631	10.0768	13.1429	18.5824	24.0938	23.5822	14.8209	20.0075	20.0342	15.0141
P17858	16.1868	18.3197	17.5142	17.7423	23.1179	20.0974	27.1067	20.3095	22.4855	25.467	21.7889	21.3427	20.6309	19.4804	18.5645	14.2404	15.1329	21.6205	13.4237	9.39899	15.0032
P61353	25.7371	18.4783	26.5325	23.0752	13.69	12.3918	36.6095	27.7874	35.2534	34.6643	30.8875	22.2635	25.3986	19.8413	8.62494	16.2845	1.72592	2.84692	12.7966	10.9067	15.0024
O95831	12.9576	10.3199	11.883	8.56007	11.984	21.9773	30.0636	35.936	28.1284	17.7237	19.9333	18.656	22.0388	30.6056	18.5687	10.9724	15.3897	22.3787	6.38486	7.27367	14.9942
O94921	0.117793		0.0536034	0.0925356			0.167614	0.116409	0.0937681	0.0931343		37.1971	21.6772	20.3859	12.7292	11.8616	20.1413		17.5223	17.0743	14.9721
P42166	0.286319	0.175188	0.351099	0.173853	0.109579	0.548868	0.744294	0.645809	0.676228	0.41411	0.693992	30.2994	29.6107	18.85	17.09	18.3806	15.4916	19.3364	18.7915	13.5324	14.9646
P12268	7.34935	6.38952	7.43529	5.14692	2.85303	15.8555	15.4104	12.8156	21.418	21.6091	9.65321	7.17348	30.7156	12.2196	17.4171	10.3455	16.4114	15.9147	6.99712	6.8973	14.9326
Q07960	142.949	73.8014	98.2999	112.991	38.3599	32.1729	60.7404	105.434	105.002	78.5284	160.02	26.2348	25.4036	19.5469	18.8493	23.1724	17.5134	23.0861	14.2107	10.9167	14.9321
Q9NP72	3.8293	7.67433	8.50755	3.76328	2.73286	5.34257	3.86319	6.05942	6.65596	6.4378	5.21793	11.575	5.16964	12.7409	9.2717	5.06505	5.02666	13.0328	5.36505	5.36445	14.9145
Q9Y6N5	8.57032	2.6405	3.70984	6.6911	4.87959	4.60201	13.2597	31.3233	5.71853	7.8677	12.5234	31.8616	20.6219	23.1528	22.033	25.9732	17.8762	16.805	13.6611	82.3848	14.8955
P36542	30.9989	27.9468	33.0621	24.2892	25.177	24.8858	46.4493	68.3778	42.7271	50.4776	34.0876	27.8356	25.2175	21.9335	16.2132	14.5919	19.9017	15.8485	14.9583	17.3097	14.8372
Q96T51	7.51437	5.43723	6.6245	5.66459	0.961413	6.33854	7.58539	9.04245	8.35228	7.13861	24.9181	14.1079	13.2929	12.1093	14.7772	15.4558	21.4637	23.082	30.2243	8.43833	14.8271
Q9UQ13	0.0914964	0.0574327	0.362993	0.602284	0.675837	0.0508036	0.0885471	0.0589983	0.163441	0.516133	0.268533	5.40913	3.10672	11.7427	6.88707	4.39212	6.75319	7.76707	2.70311	4.19915	14.7886
O43488	18.8204	17.2178	18.4369	17.6607	14.3409	10.9189	27.5189	20.7589	17.0573	26.3587	26.3191	7.50946	8.46347	27.3323	12.632	7.94434	7.10044	14.4143	8.47082	7.46326	14.7886
Q04609	4.77584	13.1355	11.7801	3.31143	4.04066	66.0231	8.94964	42.4091	26.5959	8.66156	20.6522	38.5013	15.2166	100.753	20.4437	24.1699	25.4508	104.282	4.648	13.2255	14.7749
Q5TZA2	8.97368	7.95518	5.67848	5.59159	4.5737	4.39991	8.42125	6.76057	7.30111	8.93197	5.22225	16.2747	12.1076	16.3884	17.2715	9.2144	13.5569	17.6122	16.4372	8.38461	14.7653
Q92506	2.71075	2.9092	2.69809	2.11776	2.92428	3.42064	8.14021	4.85989	1.83885	1.1553	5.58321	20.3389	21.4377	11.9858	24.4273	23.6722	42.7048	7.99147	11.8647	17.9884	14.7558
Q06828	4.25156	6.5582	5.70042	11.7085	2.41631	15.902	9.78866	8.01822	10.3455	11.3654	6.69551	10.874	13.8567	31.6588	6.52969	17.1266	16.4617	5.86013	5.31292	12.848	14.7428
Q8TBX8	0.216719	1.17012	0.591722	0.155331	0.458924	0.789335	0.762408	0.770871	1.20037	0.703359	0.296373	8.99631	24.1449	23.1201	34.572	2.79741	2.53494	3.88976	6.61119	12.154	14.6643
Q9NQT8	3.58999	4.60776	6.27689	2.09854	3.51562	3.35189	4.43657	2.60811	3.75556	4.00201	3.18174	13.2595	7.71796	10.838	8.67373	6.44282	2.11867	8.59903	5.18078	5.24727	14.6488
Q7Z6Z7	30.1277	47.8315	10.3622	22.2215	9.42757	104.194	39.1404	27.8623	32.088	27.8313	10.4089	18.1421	18.911	18.9097	15.3095	11.051	9.87647	18.2513	13.0339	7.55449	14.6339
Q9HAT2	4.6773	4.24484	4.05185	1.80436	2.1765	5.94337	5.88542	6.01945	5.97804	9.25105	4.92149	5.23742	5.29182	8.73283	8.92631	6.74541	3.41752	4.36303	2.26808	4.14406	14.622
P51812	4.7475	8.63455	9.03082	6.90914	5.88721	8.52188	12.9425	7.64742	7.27253	11.3335	7.54515	6.76561	6.60315	12.4416	10.7096	3.75083	3.83465	5.40866	4.80581	3.63582	14.6198
P49821	9.80891	14.2441	17.0451	14.8884	40.6713	6.73956	18.2921	13.9675	22.0722	26.7948	18.3276	13.9332	13.379	16.9114	17.3601	11.607	11.5498	18.6085	8.67717	8.4276	14.5856
Q99733	6.10732	7.90432	12.2489	10.1039	7.06077	12.1818	16.7716	9.45028	11.5587	13.2985	7.0561	11.2499	13.5998	13.1339	13.5977	8.98906	5.69102	10.1526	7.98392	6.67724	14.5687
Q15942	7.35927	3.07141	8.50766	7.97642	9.55768	4.77811	7.18596	7.54095	9.15517	5.62398	6.1575	19.7671	12.1664	6.70707	10.2088	19.8643	13.4913	6.23614	7.77229	9.33134	14.5611
Q15435	8.30552	12.2875	13.6535	11.7402	6.78601	7.01615	4.80228	9.06811	8.86761	5.69683	9.77399	12.0393	13.3782	21.3046	14.1726	8.96258	12.1347	17.3474	14.2614	8.68883	14.5513
Q14643	5.52126	3.5608	8.69927	8.63483	0.712996	2.06276	4.60313	5.60674	6.39237	5.61604	5.53645	14.6231	12.4539	14.7097	17.0064	14.8251	25.4726	18.3671	21.7121	9.22452	14.5445
O14558	15.4589	69.4159	49.4003	44.0541	159.468	3.65955	3.25521	24.5108	26.2523	9.42124	18.2387	5.79417	4.01831	5.52235	15.1304	16.9728	17.4746	7.96281	11.368	9.29175	14.5275
Q7L576	26.5355	28.7869	22.1229	24.4563	19.6131	14.8288	24.5112	22.0638	23.1394	20.5433	22.2716	10.9804	11.6357	19.6888	14.2331	10.6575	8.53866	16.4645	14.2554	8.17103	14.509
P22061	12.7792	13.8507	14.4932	19.3407	16.5889	24.8459	37.7867	14.985	14.1605	23.3958	11.4618	14.3946	11.4028	13.2992	12.4564	9.36845	6.36659	6.37814	8.36948	7.23653	14.4937
P07741	11.5008	27.2843	11.6061	9.035	2.84167	32.2297	19.6945	17.0999	33.5752	26.3879	10.8379	20.2773	16.8382	33.6007	43.6906	11.4578	13.3304	18.5311	10.9828	9.99532	14.4648
P09543	21.1089	20.1356	21.8158	14.116	8.48357	24.3149	24.412	15.486	19.6112	23.3083	18.6644	10.9619	13.7021	16.4223	15.5898	9.90605	7.89011	16.3193	12.4863	9.69463	14.4578
A6NIZ1												8.28942	8.54013	14.7829	8.23958	9.98712	5.96093	7.5735	9.41057	7.52178	14.4261
Q9Y2T2	2.17835	3.81152	2.4909	1.7655	1.6254	1.95906	1.74492	3.22003	2.53132	1.1448	3.23364	11.0816	10.9329	13.359	31.8601	10.0068	38.1166	28.6575	7.69265	4.50868	14.412
O43865	3.6899	5.92653	4.51805	5.65217	5.08704	4.0242	6.79837	5.88044	9.69918	9.06886	3.47194	10.3559	10.4798	14.6538	16.8862	7.43421	8.77826	17.7305	7.22039	6.47372	14.3685
Q14240	4.21327	4.97272	7.57106	6.45265	3.5898	3.23905	7.86142	6.86124	6.44699	10.9033	8.75143	19.7372	9.56556	14.5716	13.548	11.6093	10.797	17.2676	11.8798	8.28948	14.3413
P50213	14.5311	17.0977	19.6234	17.4953	12.8185	13.8085	27.9964	27.1485	25.0639	18.6658	16.7565	12.847	11.7375	12.8573	11.3275	12.9953	8.94036	12.6382	7.56204	7.18844	14.3116
P20618	11.4544	12.7205	12.2217	12.4633	8.22622	12.0909	21.4989	13.2812	19.6042	23.2113	13.9402	15.3947	16.6753	16.205	14.9029	9.81602	10.0206	13.9535	9.33621	8.17256	14.3041
Q9BWD1	15.885	29.8763	18.3285	11.7133	6.52968	10.4983	7.79005	7.46739	8.20014	6.0486	13.1565	5.81243	6.83838	12.9202	5.68495	2.04546	2.29452	7.51953	1.9612	4.31213	14.2825
O15382	2.6295	4.23197	6.52629	2.72538	3.0876	3.88869	10.6281	13.7691	11.1409	6.08924	5.19572	6.96615	21.2265	24.2412	30.7551	7.33647	27.3701	24.6201	3.26788	7.23077	14.2606
Q9UNF0	15.9874	23.3916	21.3042	8.42044	12.1051	21.1036	13.1949	9.69073	12.4358	6.27969	18.9073	6.75777	6.29005	9.11468	6.72468	5.36968	2.98057	12.5629	6.33341	4.09446	14.2199
Q8NFU3	2.81244	4.9348	3.24694	2.01281	1.44716	8.29254	2.18563	2.38908	3.02238	2.4371	4.63522	7.51263	2.57321	9.62684	7.84901	3.06999	2.21039	7.15786	1.36066	3.73779	14.217
Q9Y5P6	7.31902	8.31583	7.72389	4.71641	1.8059	8.49432	7.75368	4.96407	8.29364	5.96159	9.36224	4.71976	10.6462	14.2611	14.673	4.35969	4.9003	12.9762	4.12621	3.55545	14.2107
O76094	6.10562	8.10775	4.48638	4.70459	2.67069	10.1355	13.8394	7.61661	10.8391	8.50595	6.04858	12.6856	14.6029	13.696	14.5648	9.7635	8.78182	10.7116	9.44744	9.1951	14.147
Q9H223	10.9486	7.16549	8.23065	6.9109	5.98475	7.24161	12.5708	12.466	13.1576	11.3566	14.6605	7.98444	7.42094	17.3535	10.8748	5.80549	6.79384	10.9387	7.97372	5.21242	14.0813
P68133	17.3632	72.9067	41.101	63.7092	205.055	10.433	19.2472	35.6703	33.7432	26.6278	12.8515	16.7626	19.8085	14.5198	4.44172	18.1582	3.57581	2.15573	17.1661	13.2934	14.0797
P12236	8.91896	17.7543	16.0592	8.14871	24.1042	9.37767	28.3946	30.167	17.6383	16.1738	16.7281	26.2381	12.6082	16.0833	10.905	15.3883	11.3291	11.9474	12.8084	10.7851	14.0541
P02763	8.12924	15.8227	7.82161	23.1577	15.4389	78.4601	15.2086	23.5929	33.3073	20.4433	7.20477	24.1616	39.4426	63.0038	18.5384	188.613	35.4533	25.0763	74.8282	62.0169	14.0469
P55809	13.1495	21.7025	20.0904	13.0142	10.1129	10.9031	16.4603	40.2442	15.3373	10.4054	28.0708	13.3591	13.5065	52.2394	15.869	8.57898	12.4292	30.5698	7.94531	9.27373	14.0382
O43396	7.97512	7.49125	9.42653	8.08947	3.44226	3.95333	5.66795	9.50344	10.8812	11.6371	7.09474	11.1268	7.84997	15.9504	15.1638	7.23561	8.45965	25.5282	8.00411	4.28664	14.0283
P05198	16.2756	12.3042	16.296	18.4732	4.86464	9.09277	18.8692	19.6338	20.1231	17.2619	14.8918	14.0221	18.7513	18.2883	15.4167	9.79206	9.88861	22.2412	8.80475	7.37235	14.012
P62873	5.55653	4.91158	8.48486	6.67185	5.90076	4.11489	9.45918	7.37059	5.65311	7.50915	5.73144	17.6274	10.7021	14.668	14.0635	12.669	11.6939	14.0259	11.1221	10.4871	14.0087
P54886	10.3981	9.46804	10.1537	6.52705	5.72722	17.5614	26.2822	30.9273	20.177	16.7793	12.3463	21.9714	17.7188	22.611	14.1152	13.1444	13.8679	16.2607	6.32909	3.74695	13.9813
O43747	5.37449	10.2338	11.3841	4.98033	5.59286	9.82377	14.621	8.51622	12.7655	13.1782	10.3582	12.3913	13.0162	12.4296	18.324	10.0185	10.7813	12.7525	9.53429	9.22804	13.9771
Q6DD88	6.21128	4.76474	6.86486	8.94053	3.03038	9.59261	6.97424	6.66708	6.92631	8.49946	4.86447	8.13232	9.57194	10.925	8.60216	9.20729	7.10598	11.2366	9.70944	5.77618	13.9491
P10515	8.37076	9.89107	13.7081	9.6126	14.5828	7.04763	18.0187	19.3525	15.6029	17.1878	18.9757	10.9458	16.6491	21.298	12.582	11.6098	15.1322	21.4769	11.2275	9.25281	13.9088
Q13045	7.04142	6.5968	11.9981	11.6693	4.62188	3.9342	9.87107	8.57521	10.5986	8.34903	8.55464	12.2675	14.3482	12.5919	11.6364	8.26765	8.75438	16.2555	8.9948	8.23968	13.9077
Q13425	19.7917	26.2572	27.0112	23.5182	7.74743	11.9943	9.0827	14.337	15.0232	14.6107	14.9535	11.8405	12.6318	18.9475	16.665	19.8064	16.3362	13.212	15.0365	9.90761	13.8715
P02743	46.3731	14.6878	36.9386	66.1187	27.6361	32.5449	60.3045	48.202	39.7008	54.5283	75.5257	47.0706	44.5836	30.1225	21.8511	195.66	65.7927	14.83	41.3432	44.2273	13.8681
P42766	7.72723	7.93283	7.01256	6.27273	4.8048	11.5777	27.5788	10.887	20.6978	28.4158	18.5404	18.0846	26.8317	16.7798	12.6893	10.6456	5.83649	3.9114	8.89374	10.273	13.8605
Q96AG4	6.23525	4.82325	9.01364	4.50468	2.05543	11.4246	22.2401	9.22021	12.2295	12.2971	8.95075	21.6328	24.0043	22.2013	18.2236	11.7263	4.45549	10.2677	8.43462	5.7959	13.8588
P62280	33.359	26.399	31.4324	25.9479	65.3271	29.452	72.052	37.736	63.4247	74.8888	60.9615	20.071	26.2789	17.2071	12.5187	15.9929	8.55056	5.72817	10.6295	11.0046	13.8454
Q9BW04	6.19705	10.3808	2.44695	4.48804	5.38073	16.1375	18.9204	18.8558	16.9258	2.33432	16.8905	10.6338	9.67348	17.1606	10.8616	3.84259	3.09345	6.32906	2.69569	5.85633	13.8308
Q12931	8.79951	7.54174	10.2824	4.83551	16.1735	18.832	42.0694	36.308	51.4876	27.6961	14.9828	22.5556	29.6629	26.5433	19.1051	14.7113	16.6199	21.2687	6.72766	7.51717	13.8179
Q8IV36	4.05816	6.44233	6.21433	1.0479	12.8343	10.6324	9.33655	7.42601	5.92027	8.76555	5.639	10.0431	13.4135	12.9321	18.6519	2.5854	3.91208	11.9735	2.60516	4.18453	13.8174
P30837	17.5052	14.3491	11.4276	11.4726	8.94321	19.2542	10.2479	24.2988	12.4895	26.2653	24.0352	14.2723	10.7501	11.4558	4.76038	13.7556	13.0249	20.5204	11.7891	5.80947	13.8114
O00567	11.3719	10.3211	11.1023	10.183	6.03287	19.0638	39.8335	26.3831	31.1901	60.2303	29.746	23.4524	29.0703	19.2122	16.4492	16.4058	9.79726	16.3043	12.4496	12.2759	13.7939
P53007	11.634	19.6301	17.1322	10.4487	6.97987	21.7686	20.3533	25.3083	24.427	36.2605	26.1627	20.3557	11.0687	18.0697	14.0569	9.5137	7.94482	14.6266	5.10206	6.51054	13.7643
P15153	18.9442	17.6289	21.003	24.2539	15.9919	17.6681	36.5715	29.4249	27.2608	29.932	19.751	23.0204	16.8906	15.1771	17.2732	14.6838	14.2485	13.8696	13.2071	8.45879	13.7572
Q9BPX5	2.84578	4.23733	9.00378	11.4116	0.480916	1.71201	4.1036	5.45497	5.71885	4.3954	4.26133	9.37559	8.17064	13.4335	8.5943	14.0278	4.5939	6.88006	19.7393	0.964684	13.7566
P52907	32.642	33.5471	35.9126	41.3799	10.0466	38.0472	42.1577	27.8276	33.9033	37.1651	38.6664	17.6845	17.4426	21.5184	14.2828	10.3309	9.40587	14.7498	15.1598	5.741	13.7466
P42356	5.37707	2.89126	6.13571	4.76469	1.63288	4.64276	3.05794	4.01052	4.61877	1.20619	4.57022	6.16562	8.33589	11.1466	11.8086	5.67524	4.91946	10.3476	4.19905	6.19515	13.7395
Q5JWF2	10.0004	9.19772	10.6911	15.2048	6.48367	4.39942	12.921	11.6673	13.8539	16.488	9.48037	15.0156	13.3649	16.5282	11.8767	19.4897	10.1139	12.4442	14.6113	10.6703	13.7237
P24534	9.87605	7.91751	12.8286	11.276	5.5559	24.3575	29.9405	16.9625	22.6043	22.3071	12.5351	14.6329	12.0202	12.5459	11.1608	10.3288	6.67492	14.4588	11.5505	5.29288	13.6989
P49773	18.3452	17.2322	18.7691	20.6771	12.5788	27.3071	21.1476	27.587	27.7538	26.7131	15.8067	7.99128	6.17224	15.1415	7.2728	6.32908	4.12024	7.36909	5.77974	3.16878	13.6239
P02749	23.0452	16.4339	18.4703	20.2684	8.98042	54.0608	26.8247	27.8225	17.4112	21.2741	18.64	30.5322	20.8646	13.578	10.9027	21.9825	7.96842	11.229	15.7245	23.8988	13.616
O43795	8.80661	7.39358	5.05788	6.52124	3.25013	13.9068	11.7707	8.74691	14.6726	5.96266	9.26989	15.8523	5.99242	14.404	18.2645	6.45779	17.0521	12.8249	8.95408	4.06836	13.6121
P35527	10.5667	7.04638	9.09887	10.9051	3.65934	27.2669	6.58538	6.83111	5.44732	6.9507	6.22742	103.079	34.7687	31.545	12.7422	45.5512	58.7011	24.8495	30.3384	127.094	13.5889
Q6IBS0	2.44476	2.28126	2.687	3.5456	2.29562	1.65408	4.64642	3.05711	3.34151	43.5824	3.23386	7.26581	19.5198	9.01285	8.45506	24.0891	11.7842	8.22974	9.18005	3.05328	13.5862
Q9HD45	10.9367	15.1144	16.7524	4.29534	6.20351	14.1018	21.2562	19.9007	16.986	20.313	15.6019	18.3458	5.93971	12.544	9.86573	3.76758	4.40794	6.19934	3.33322	4.06308	13.5824
P49591	5.37874	7.64046	9.25277	6.08013	1.57897	7.69825	13.0491	7.64029	9.72105	17.4389	5.70482	13.8934	13.8697	18.0376	9.5674	10.9136	10.6611	16.5042	11.4915	5.31776	13.58
P61313	27.1388	37.7749	24.1932	27.2522	25.485	28.3369	71.591	34.7259	61.7888	63.9273	46.8692	18.4335	23.3643	14.7856	13.3226	11.9063	7.32776	13.6117	8.39653	7.10376	13.5733
P10155	9.68642	11.1446	10.417	6.26002	8.73364	8.99723	22.294	10.1792	10.3814	9.94568	11.3213	12.792	12.5568	17.6808	14.9939	6.96984	10.1378	22.9676	11.2288	6.96739	13.5649
P12270	37.8807	24.6905	42.2663	36.7928	34.8893	37.1232	60.7706	50.2426	51.2538	126.399	41.1959	18.6072	22.1757	20.243	20.204	11.9319	10.7236	19.7149	11.4485	8.79593	13.5097
Q13620	0.936961	0.547647	1.06746	1.14861	0.222482	2.27899	2.99029	1.30337	1.15691	1.56184	0.839998	14.5241	14.0534	13.1221	14.0544	9.54251	13.6637	11.9714	9.36072	8.34484	13.5015
Q08AH1	0.123176	0.167389	0.398169	0.0478978	0.217653	1.19202	0.574481	3.08659	0.270506	1.59009	4.37235	1.0849	2.53459	10.0693	6.34624	1.80292	0.998402	4.87396	0.546783	4.92606	13.4737
P30049	13.79	12.5798	8.46453	10.2461	13.6673	13.5636	9.29123	23.6845	18.7243	12.4642	10.4561	15.893	14.9633	19.3146	15.5286	11.1571	12.3064	16.9935	7.66324	9.83959	13.4424
P02765	22.8346	22.5408	17.1962	24.085	17.0132	61.782	22.2078	18.6173	10.2538	16.5803	13.9739	15.7878	17.5577	7.06178	16.4212	20.9198	24.4399	15.9767	16.8282	16.9701	13.3949
Q8WVM8	5.53042	4.44731	4.84435	3.16063	2.03749	8.36385	4.50461	3.72321	4.88294	5.77374	3.95052	9.40675	12.1153	16.8599	11.7593	6.65184	4.90618	12.7039	4.01897	8.24017	13.379
Q63ZY3	110.092	43.4653	44.9189	103.336	11.4987	36.4014	62.398	68.4917	48.2127	67.536	61.9833	15.6769	10.3444	12.1124	14.3466	15.8321	18.271	12.4065	18.5818	9.54273	13.3519
P36955	20.312	13.7896	12.2004	24.3401	10.3907	17.9401	30.8706	21.915	15.2177	20.9523	22.0518	30.7018	33.9673	16.1706	17.3569	49.089	38.6824	11.8798	32.2289	24.1389	13.3275
Q15691	7.11886	6.6354	9.49872	9.00493	3.3674	13.3861	12.152	8.50802	11.9308	7.59613	8.34122	15.312	13.7291	15.0879	14.7441	7.4431	7.32434	14.0937	8.80326	4.88524	13.3031
O43264	0.198215	0.717725	0.550366	0.488946	0.185803	0.467615	0.361008	0.494866	0.575893	0.712892	0.284637	22.8264	14.679	5.64988	13.1441	17.0699	63.7207	37.2774	49.4593	19.8959	13.2464
P23381	30.0224	13.4667	11.0721	15.7393	35.334	10.8177	43.8596	19.9469	28.8038	24.1357	15.2387	28.7654	12.6856	19.4384	13.6805	7.42015	15.0669	12.1437	10.9244	12.286	13.2
Q92900	6.79084	22.6863	8.50709	5.10548	4.74746	9.57877	10.711	10.1424	13.4949	17.1082	8.43724	12.1091	15.091	17.7915	14.6357	7.90304	7.00568	19.6364	8.01328	7.96831	13.0753
Q00577	9.64751	11.7246	13.4018	12.139	5.39009	12.4635	7.42276	9.52421	12.409	5.19644	21.8153	6.82513	5.11447	9.74908	6.61977	7.38887	5.86733	12.7815	9.10323	6.65773	13.0595
Q16181	35.0781	23.1744	32.5807	44.4327	13.4332	32.318	33.8845	38.7342	31.7372	36.8196	29.4044	15.8444	14.8913	20.2204	12.6141	13.986	9.45266	18.0088	10.3308	9.86087	12.9999
P0DOY2	161.316	52.8925	36.5611	66.4715	21.8488	222.101	76.5858	48.361	79.4955	53.5763	28.8149	13.1857	12.0365	11.5341	10.959	17.7726	18.2171	25.7238	36.1304	16.6655	12.9852
Q16401	6.34677	12.1703	9.23952	5.49037	3.88219	2.64808	12.2451	6.26228	8.33432	7.579	4.12814	12.0059	4.92247	13.4968	12.545	8.06758	8.30668	14.1837	9.72796	3.27489	12.9577
Q9BUJ2	6.22167	7.39308	8.29687	6.59913	9.8535	6.12481	12.5527	10.4704	8.70691	11.7256	8.09149	19.2025	14.5646	17.243	14.419	10.5193	9.3514	14.2796	8.96312	5.75088	12.9446
Q99873	6.88811	8.81634	10.8921	7.20699	2.56407	9.13384	19.2341	14.2704	14.7672	18.245	13.4775	18.5748	16.412	15.9885	19.8117	7.74821	10.6316	23.6234	7.24989	3.7845	12.9381
Q9Y2S2	5.81585	12.8127	8.52151	7.21788	1.83859	8.49705	4.78891	12.9064	7.63386	6.82635	8.73913	8.91977	3.23802	11.7139	7.06763	7.41217	4.56325	10.9758	3.90181	7.3218	12.9157
P06737	14.8778	16.8789	10.814	13.9372	2.25444	10.5133	13.3128	9.50273	12.964	12.6086	9.57752	35.5058	16.7101	25.4597	16.2505	14.683	13.2317	21.5541	27.0648	17.2699	12.9057
O75306	3.63133	8.37703	7.83106	5.03918	6.42979	4.90332	8.1634	6.59847	9.77115	9.6257	6.42749	13.5963	14.1829	14.7311	12.8884	8.85552	7.89594	13.9214	8.30834	6.27104	12.8963
P84095	4.90009	4.42343	7.05041	6.5512	1.82367	2.46826	4.75811	4.61057	3.48968	4.3548	4.79556	15.8305	14.096	15.0719	16.3159	13.6625	10.7365	9.72335	9.27806	14.9504	12.8673
P62191	8.96075	35.928	11.4805	11.6945	132.194	8.94555	17.558	27.6831	18.8999	33.8702	13.5571	18.3307	15.8428	12.736	14.6685	10.4927	9.98014	11.9051	9.75114	7.85163	12.8672
Q99460	9.02224	7.43052	9.44772	6.20483	4.7858	6.48411	19.0459	11.762	12.7085	17.1104	12.1026	11.0258	13.8626	14.7126	13.3568	7.85101	7.43102	30.3384	23.7894	5.37189	12.8651
P35637	4.5994	3.12791	4.34945	4.36706	4.01108	8.25013	13.9736	5.96111	10.2496	7.24597	7.51484	17.6857	14.2136	14.2294	6.87943	11.7317	1.45584	3.06373	10.3668	4.77203	12.8442
Q14764	21.9247	7.8484	13.7167	22.1915	11.6333	9.08017	36.9046	27.5099	25.4574	30.4903	19.3729	31.8045	15.6807	10.7039	13.4066	19.1038	27.6077	29.9886	30.2198	6.81701	12.8209
Q9BV36	1.83392	5.3263	5.1284	1.13854	2.48276	17.6118	0.782138	1.45298	4.83863	1.3776	2.58878	4.63283	2.9578	11.2396	10.9912	0.757161	1.36666	6.21283	1.06905	2.76288	12.8096
P59998	20.0519	21.2938	18.802	20.1309	11.1877	28.7255	33.3443	21.2085	25.934	35.2988	19.606	20.8684	18.1909	18.8734	13.384	14.4434	13.8519	19.3594	18.5095	6.55583	12.8008
Q01105	15.0016	9.32306	14.1599	13.5718	8.31435	28.0085	34.4536	20.211	31.7347	25.8111	21.0642	14.8517	24.588	19.6367	14.4592	12.1854	8.46483	19.3626	12.4868	5.43457	12.8003
Q5VWZ2	2.61415	4.99559	4.89529	2.38161	1.571	3.58747	2.66881	6.07951	2.43406	4.65907	3.2978	5.97571	7.24352	8.08805	11.4	8.47934	7.9869	6.69226	2.02378	6.23655	12.7972
P22694	28.059	21.608	19.7479	18.9335	14.9318	30.7742	24.6551	28.6931	28.4643	21.3026	25.3849	9.85289	12.8191	12.4081	11.24	8.35102	7.31805	12.098	7.53817	6.18292	12.7955
Q9UNZ2	9.86543	15.0723	9.51386	8.66777	3.81576	26.0826	5.92136	7.14432	10.4593	9.17494	3.31051	12.898	10.4181	11.8718	10.7264	11.1726	12.3566	12.9694	8.34915	7.47549	12.7937
O15173	1.39592	1.7019	1.41417	1.09491	1.08837	3.17965	1.66803	1.97787	1.69475	4.8842	2.05254	13.0087	9.80588	14.7806	7.80895	7.65824	4.68547	10.2471	9.02626	6.58515	12.7937
Q5KU26	0.552078	0.211577	0.291501	0.908039	0.269547	0.530325	0.53014	0.367283	0.407125	0.182336	0.630377	16.6557	19.5284	30.1133	19.0167	3.31608	4.62189	12.9079	3.39173	2.32309	12.7863
Q6UVY6	3.04171	3.49111	0.893127	1.65264	2.33446	3.82542	5.83808	6.3188	6.64859	9.79084	6.48947	13.6922	17.9523	10.9219	7.47901	22.738	14.4756	3.11503	7.75007	35.6068	12.7812
Q15436	7.41607	4.06323	5.17988	5.14238	6.02144	3.71028	10.5181	6.93614	6.24319	9.95643	6.9844	11.1503	10.1026	9.71324	11.3191	6.68313	11.0634	12.152	5.24854	4.72913	12.7617
O60547	5.6096	4.38492	4.77056	2.65021	3.85093	8.27415	6.98576	5.56542	14.5183	9.0289	21.3546	6.37767	30.2187	15.0274	19.1319	6.05078	4.82656	13.0327	4.8574	5.17257	12.7458
P08648	15.9566	8.52427	18.7475	15.2666	4.3786	5.02733	14.161	10.9756	13.2663	6.58828	8.21949	6.084	3.43284	8.91037	9.77097	4.50289	15.7651	6.36542	13.8573	2.54803	12.7401
Q02978	11.2895	10.1234	10.8293	9.23639	14.5012	16.3052	13.6262	19.1491	15.7266	13.3975	11.437	15.8505	15.0095	24.7102	14.3638	12.7626	10.1377	13.398	10.1053	10.6246	12.7382
P16401	61.8041	26.8876	32.2469	41.2991	11.0229	127.895	193.486	72.2105	79.8964	142.234	92.6151	42.6007	109.664	16.173	25.1047	25.5724	26.769	4.08957	24.3454	12.2768	12.72
P29992	5.78467	7.62012	10.0971	10.7846	2.81967	4.97203	3.71267	7.4884	8.40638	8.69331	8.54887	10.7781	10.1899	15.6954	15.1739	11.9916	9.7588	15.0693	13.5389	7.08696	12.7051
P43034	6.89027	8.43717	6.54949	7.91385	9.54921	7.03549	10.304	8.75305	8.77408	9.51961	8.24504	12.3714	11.1751	13.0611	11.7019	10.0911	10.3026	16.1655	10.4381	7.01544	12.7001
Q9UIG0	2.50297	1.55188	1.1021	1.30635	0.523988	36.9507	4.16696	2.95101	2.65774	4.27215	3.00819	14.187	12.0569	13.049	11.5982	13.2125	13.6179	13.6463	18.2894	7.45863	12.7001
Q15029	10.726	7.45972	12.8793	11.1997	3.73835	5.77262	23.8662	14.6594	15.604	16.488	13.6767	19.6776	20.5519	21.071	16.6722	9.96539	12.8973	18.5161	12.4775	6.45168	12.6661
Q13404	11.9464	38.8707	44.4054	40.8374	5.41458	21.5511	23.6053	28.8056	34.2693	12.7458	27.1926	11.8718	9.19332	15.4619	12.0072	10.2374	12.7867	18.6124	12.8556	6.37865	12.6088
Q13232	4.76388	7.31465	7.21467	3.26801	1.85668	9.5605	6.52415	7.52792	8.63241	11.7951	8.46393	24.7228	8.5636	13.9345	9.80339	7.30093	11.1977	14.9137	6.20275	4.83447	12.6076
O00410	3.99824	3.06152	7.97748	7.16831	2.56516	4.1438	6.56752	8.10586	6.0192	9.0483	9.66831	13.8259	10.5473	17.3944	15.8014	8.8324	8.27951	20.0602	9.49845	5.57876	12.5918
Q14847	15.9439	10.3429	14.9402	18.4769	8.8613	19.7874	22.1059	15.4932	16.568	17.2346	17.1546	16.7849	12.0363	15.7783	7.21687	19.4544	6.90519	11.6375	8.42612	15.7989	12.5796
P25788	20.0272	18.7837	15.2658	12.9978	9.96629	24.7346	25.3073	13.3079	23.2782	26.4033	13.0944	14.6185	17.342	16.6436	18.3689	9.87478	11.9193	17.0091	8.44703	6.13526	12.5517
P62910	5.34592	6.50222	11.7288	6.68989	5.48268	8.25313	17.005	13.5481	13.8637	12.2376	13.3578	20.5442	29.5986	10.7684	14.6286	12.7182	6.52868	3.49844	5.0176	10.4267	12.5459
Q9BZV1	2.52688	3.44415	2.63886	2.56187	2.43175	1.6513	2.02415	2.33218	3.45991	2.8863	3.33769	13.255	7.25239	13.5485	14.8433	12.8156	8.87349	16.3137	7.15326	8.28751	12.5445
O75323	3.55295	5.50152	7.35419	6.55558	8.31031	4.55267	17.5754	23.5743	9.81665	17.5207	15.8402	16.5968	16.2508	16.7401	14.1744	10.4712	11.1536	19.4288	5.67356	9.92056	12.5067
P12235	2.3174	13.0969	10.4863	8.65711	13.549	2.93027	6.26892	9.35495	6.24196	3.71453	5.37873	7.13446	5.56964	9.3983	9.79401	9.06329	9.20338	9.14726	11.9414	9.08078	12.4801
Q96Q11	2.47004	2.3247	3.22587	2.0028	2.03449	5.30069	5.79385	10.9129	7.01441	8.87186	2.82967	11.8411	8.70498	4.71458	3.63767	13.0712	3.60792	7.53193	1.89579	1.45939	12.4716
Q04917	92.161	59.6574	56.7748	46.0541	48.176	92.7501	106.93	89.792	112.358	127.588	121.064	17.393	12.4898	10.0814	10.4263	11.9417	13.9133	11.0841	10.664	7.85318	12.4675
Q9Y2V7	1.1437	0.84663	2.157	1.12024	0.151326	1.10499	1.37029	1.01912	1.2154	1.51425	1.02863	11.9338	10.0552	22.0694	9.19148	6.55111	1.5509	5.22002	5.29377	4.24065	12.4647
P34949	2.5045	3.78739	2.60049	2.16814	1.74559	5.16186	1.25154	2.85598	9.45902	7.58278	0.503039	4.96704	5.92532	17.2964	8.54881	3.99123	1.59887	10.7926	3.09979	2.43136	12.443
Q9UJU6	4.63276	4.5377	6.82625	5.41313	3.3342	4.91786	10.0545	5.32702	7.23072	6.10424	3.36874	10.4218	13.3224	8.28578	16.6112	6.41327	8.77816	9.97924	5.74816	6.45831	12.4395
P53597	16.0477	19.4193	17.4295	14.5419	14.1124	16.5629	34.5306	43.1559	27.6723	45.3843	43.973	14.4536	14.3705	14.2462	12.8899	11.0201	11.7246	16.1391	5.96019	6.79309	12.4216
P12081	5.63105	7.46592	10.6649	44.3061	3.63555	6.51124	14.0177	8.95407	18.142	15.9205	14.626	12.4847	12.6881	12.4635	12.6654	9.08882	9.82271	17.1989	8.11369	6.7164	12.4202
P63027	0.679543	0.493732	0.49329	0.413632		1.24787	0.39496	0.142974	0.160891	0.507722	0.518031	7.73463	6.04199	17.3255	10.1761	3.88788	4.38293	15.0974	6.01654	5.90415	12.3851
P48449	6.10636	11.9638	11.3706	3.16509	4.96285	7.92915	9.02077	6.67143	6.54752	6.46943	7.90111	6.38803	7.2018	12.4346	6.81153	4.2285	3.45116	7.41567	1.59767	4.91208	12.3827
Q96FW1	9.11787	10.1955	9.8906	9.42967	5.53529	12.2713	12.8372	7.45388	8.23165	8.11613	8.34968	12.5907	13.8048	14.8774	11.9752	8.2548	8.1191	9.41611	8.75875	3.99544	12.3737
Q13200	16.5752	17.0338	35.0276	15.0803	15.1313	15.2611	31.1481	18.5696	25.0418	29.4252	22.6928	19.1489	15.902	13.5427	14.6584	10.7198	9.73466	14.5279	6.45534	5.57672	12.3647
Q96JQ2	0.47455	0.602828	0.634407	0.700019	0.26743	0.65793	0.723749	0.906201	1.09082	0.869139	0.855423	10.7065	11.7699	3.45807	9.06297	15.1037	22.7364	2.04481	2.11353	10.1831	12.3385
O60504	6.20305	5.67527	3.67818	9.27556	2.00639	2.91165	2.39526	4.98046	4.23746	1.48721	3.4524	13.0021	14.9178	12.3781	7.37484	15.3996	9.92343	8.43009	8.52502	14.3912	12.3369
P49792	17.3558	13.8397	17.2852	17.8118	5.40854	15.7748	19.3506	19.8302	23.2115	19.5419	9.93856	17.6254	19.6674	16.4216	14.9509	11.7499	9.3273	15.9322	8.49419	5.23063	12.3259
P09758	5.04776	11.5452	15.5436	4.50716	4.21893	10.8107	9.82306	14.3212	14.5986	31.3591	9.74962	6.99148	13.7277	12.3486	21.6853	15.2401	13.918	5.17539	13.833	9.41811	12.2977
P00915	20.1147	78.2601	9.70485	29.3664	9.50985	47.1677	30.5819	10.3695	10.5542	4.78847	20.7798	7.68906	32.2713	16.585	17.7933	14.5993	6.51307	66.472	8.32231	127.551	12.2887
P00450	25.6209	30.3739	24.3647	35.4737	36.5775	52.6326	27.8108	31.5861	34.0351	34.1252	17.8541	24.3421	27.4358	13.2298	14.3806	56.93	32.5727	13.6629	30.2158	35.5583	12.2843
O95453	2.79488	3.80689	2.58604	1.29751	1.23495	2.68973	2.56504	2.14207	4.56442	2.28289	2.61812	10.833	7.09416	14.2819	8.30443	5.68143	4.6251	16.2609	7.74166	3.96991	12.2679
P14854	3.94133	5.19459	4.69903	3.39685	9.30566	7.75186	10.8632	8.29311	7.61904	10.04	6.3578	11.8208	8.65539	15.2644	11.3623	9.00878	4.70793	5.76899	4.56237	7.15485	12.2557
Q13523	0.241171	0.574154	0.548593	0.619181	1.00069	0.38794	2.17672	0.98274	1.44417	1.58745	0.904661	2.72255	4.99657	10.6468	18.2118	5.3539	12.7868	11.4872	19.4574	1.58312	12.2481
Q93050	2.49928	3.4425	3.85933	2.01683	2.86714	6.629	3.3995	2.89983	6.01926	4.82268	3.47692	15.9831	10.3556	16.5752	13.0895	6.30827	3.93917	11.7114	6.40807	5.16104	12.2375
Q15437	11.4969	11.4675	18.651	6.87542	3.02494	11.8715	12.8997	10.8859	16.6315	15.307	5.77611	8.50352	9.35661	13.0774	10.4434	6.35672	2.9451	13.1896	1.80431	3.97341	12.2227
Q9H8Y8	4.92562	4.9398	6.25841	4.03052	2.06651	7.26223	8.57304	8.00494	7.35104	8.1856	3.13431	15.5516	7.26124	8.84938	5.07321	6.57461	2.74871	7.2898	2.12207	4.87884	12.2197
O95197	2.88644	2.76858	3.85977	2.95419	0.176623	3.56849	3.40881	1.93082	3.00248	3.10529	3.17554	5.88991	7.28206	9.26073	6.0802	4.35444	0.919305	2.16155	5.63555	5.48953	12.2154
O43242	8.88384	12.0508	11.3292	10.4931	5.10645	12.719	24.6751	11.5548	16.1144	17.6685	12.2286	14.3451	16.247	15.807	13.9702	10.3141	9.18427	18.1056	8.73837	9.63168	12.2025
P14324	3.99919	4.34933	4.93324	2.59368	1.5834	3.87984	11.0163	3.29294	3.87132	7.65049	7.61871	9.4902	8.51064	8.94195	6.86482	10.98	8.48363	9.43258	12.5919	4.93108	12.1951
P62333	5.5575	8.10364	10.6072	8.17295	9.59167	12.5867	12.2059	9.71513	8.57145	10.0847	8.46365	13.1219	14.1254	18.0632	13.0514	10.1884	8.87275	16.3218	8.18787	7.215	12.1944
Q5T0D9						0.0124511	0.130887	0.0783529	0.082433	0.131489		3.95612	15.9063	4.16809	17.4425	3.72611	6.87739	9.5401	1.00747	1.40814	12.1842
Q9NVJ2	9.25049	10.3839	11.9187	9.77591	6.15755	7.99013	13.2657	8.31198	10.1819	12.1437	11.9632	68.7313	10.7758	16.1363	13.3415	7.71806	9.54639	15.7011	10.149	7.89516	12.1631
O75116	9.6695	8.28409	5.43889	6.18828	5.16379	4.82739	9.03607	10.3839	8.16322	9.50976	9.78066	7.6527	7.16694	9.88349	9.31751	10.9624	12.4845	11.4937	10.7046	6.53811	12.1462
Q9Y2Q3	3.74322	2.71613	3.04852	3.37772	2.56324	2.82502	4.52877	6.54047	4.77741	3.46362	4.81494	18.3577	16.0337	15.1338	13.966	9.93002	19.1909	12.8446	11.7777	7.42411	12.1154
Q6DN03	8.25879	7.48595	6.84762	10.5476	7.79792	3.2078	11.0929	11.1441	8.43888	13.4416	13.9748	13.5394	17.9204	15.6586	4.89531	26.1239	2.28534	2.8881	24.6162	24.3722	12.1076
Q53H96	2.88983	6.46018	3.77496	5.63681	0.562307	6.75425	7.21262	2.94417	12.1719	2.51509	2.49097	13.6944	18.0872	11.1733	18.6083	8.70501	8.17805	9.65964	8.44798	9.68133	12.1062
P49721	5.94794	3.74911	4.05815	4.52813	1.70215	3.04538	6.43253	4.34987	5.2445	3.22313	6.04459	16.8344	22.828	12.5286	16.8003	57.2794	19.3067	10.821	10.5885	15.1737	12.1058
Q15067	2.22021	1.67658	2.1499	0.64012	0.519567	3.50209	3.89425	0.64456	0.896239	4.20684	1.64799	21.8042	20.7785	11.4131	16.1166	7.80258	5.28642	10.2679	5.48316	22.4699	12.1022
P05107	28.4101	11.65	14.3294	22.943	1.06495	16.5853	25.6914	21.2655	17.8981	24.4406	23.203	18.8703	16.7604	18.5078	14.5166	20.4048	18.5483	21.6081	11.5126	17.0195	12.0959
P10586	4.93823	9.98405	9.83343	6.58206	5.09111	11.4194	18.2209	8.38753	9.56076	24.0644	19.5869	10.3712	13.5119	17.6736	20.0418	8.82733	6.24629	16.0339	5.59221	6.71787	12.0816
P12532	77.7152	4.25541	61.2396	57.3449	32.7647	142.984	19.4956	12.2553	67.4698	1.18139	4.69389	10.5768	37.3449	36.4366	16.5946	5.83687	15.0605	15.8972	12.4219	4.843	12.0816
P53367	2.97312	4.23452	4.40659	2.44193	0.782917	3.23079	6.52576	5.27202	5.37029	7.93645	4.72968	13.2128	10.3874	13.7059	13.2608	5.45295	5.23648	9.77413	6.32626	3.80192	12.0698
P48059	38.3225	19.6827	26.6708	26.1603	76.8466	17.3253	16.7709	31.097	28.1224	21.684	62.349	12.108	7.19819	12.3522	8.44437	15.7478	9.77759	10.3247	18.9851	4.68267	11.998
P08559	30.6756	28.6272	34.5477	34.6637	26.4814	19.9819	38.9277	46.642	40.8244	28.8776	35.634	13.3204	18.6774	18.0658	15.6276	11.8983	28.6571	23.2472	11.2851	8.20534	11.9689
O60282	8.05222	9.34354	4.83873	5.59547	16.3757	3.41252	8.41876	8.51931	10.1005	7.78443	2.48454	19.0246	18.7304	20.9527	20.619	7.60422	8.26044	29.0758	7.26523	6.50306	11.9605
P27635	7.53797	10.3959	12.2551	9.78248	6.3977	12.8816	32.205	17.6481	26.2108	30.7998	18.4652	16.3156	18.5153	14.8146	10.794	9.9783	6.08869	4.96677	8.58699	7.24052	11.9376
Q9BUF5	4.12407	1.70096	5.03123	12.4407	2.70479	1.83148	3.40145	3.96529	4.47417	4.33795	4.19187	9.30937	9.85532	6.98288	6.73717	10.8995	8.97009	7.9821	11.8923	13.2831	11.9226
O14579	2.38429	5.29324	5.79192	2.57765	2.2098	5.02325	6.97611	6.7126	7.2845	8.09532	4.02779	10.8039	10.4117	15.1968	12.0915	5.66307	3.2768	12.7803	3.3787	4.31017	11.8858
O75356	4.73324	12.1873	11.2501	8.859	4.76411	9.44449	3.25402	10.5002	10.3098	6.7084	4.22787	10.4785	3.7711	12.8403	11.7613	1.18502	0.886983	8.11412	1.81228	3.23824	11.8763
P26368	8.96115	6.8273	9.85864	4.08065	3.03537	9.92321	11.163	8.60254	6.18339	10.5271	6.11283	12.9006	14.9742	20.2039	13.5663	9.67029	8.36955	11.9933	10.3107	4.83366	11.8727
O00584	0.506768	0.918604	0.874314	0.639483	0.0770682	1.35606	2.43817	1.17702	1.59438	4.476	3.46308	5.92259	8.1316	8.06369	10.41	2.48068	5.73252	6.91867	2.40544	5.62819	11.7828
O94919	17.3538	14.7952	21.854	12.2422	6.98095	20.9945	19.6135	11.1118	19.3234	18.75	18.7958	2.92542	4.77726	11.8262	8.91351	5.33946	4.57433	11.2958	6.21833	5.90528	11.7825
P12883	89.9572	3576.28	137.378	119.944	10917.6	222.59	112.381	1852.37	269.306	96.4021	126.42	10.0898	8.43907	14.3743	83.89	12.5577	49.2592	31.4464	9.62697	15.8773	11.7815
P54802	1.33124	2.31949	1.77118	0.763819	1.10622	3.50105	4.08569	2.62899	2.19698	1.66152	4.35169	6.55175	6.48245	11.772	10.5541	2.88963	1.31272	7.20085	1.37348	1.679	11.7726
O14936	4.77126	5.56523	7.00658	3.67865	5.60876	4.05859	3.27903	4.21978	5.01656	5.04993	5.88884	6.22168	12.149	11.3954	13.2878	7.9962	7.18253	12.7892	11.0112	7.53322	11.758
P20340	18.9962	19.858	25.7352	16.3146	9.1722	9.72305	16.6303	19.4148	20.9805	21.9966	32.2022	14.3531	11.3583	11.9962	11.9262	6.19978	4.93624	12.8339	4.81882	4.90121	11.7532
Q9NNW7	1.27414	4.12452	8.51053	2.302	0.965414	5.53327	3.28839	4.67206	8.86864	4.05311	1.96922	6.48081	5.11287	7.06848	10.8745	3.93342	3.07509	8.35695	2.20472	6.08729	11.7431
O43399	8.32194	5.13948	6.1065	4.88682	1.58903	20.2072	9.01683	8.76823	9.87175	22.378	7.67245	11.3126	11.5611	16.4733	13.4064	11.0531	14.132	14.902	9.82285	9.16746	11.7213
P08294	8.33665	22.7346	10.4951	37.448	6.93669	2.72346	3.52649	16.9466	7.71266	9.54525	17.9871	10.2557	7.67419	14.035	7.57813	22.5857	14.8266	6.1547	10.9062	21.5528	11.715
P61201	2.15079	2.95266	3.35332	2.71557	1.07666	2.30121	4.6967	3.26926	3.83634	5.86226	2.33341	10.876	22.1692	6.10449	14.8621	28.1251	10.1456	6.1891	7.67311	106.985	11.6858
P14406	2.55814	3.0757	3.99548	2.279	0.688308	1.76293	7.17213	7.11388	5.09549	6.3862	4.68344	11.4209	11.9533	17.6594	14.9964	8.69375	12.4791	19.1913	9.09519	7.73015	11.6667
Q5R3I4	2.97916	3.86904	3.29771	2.41168	1.55743	3.06826	1.94082	3.38217	2.13164	2.21436	2.20175	2.86043	3.83141	3.585	8.8079	1.72042	4.16167	7.05944	2.01467	1.96552	11.6595
Q14444	2.71739	19.8778	3.88904	2.06593	5.66601	5.18107	6.58498	5.1809	5.47454	24.6164	5.14119	7.59105	7.70419	8.07555	8.28259	4.54415	4.43422	8.37245	4.78174	2.54429	11.6585
P50570	14.2725	12.3457	14.3577	13.9439	6.22127	9.74408	20.6475	16.7999	17.7226	19.0137	14.4108	10.3703	12.6548	13.686	12.2115	10.2519	10.0409	13.6372	13.1134	7.35728	11.6347
P52630	0.983099	1.6613	0.614338	0.640017	2.53564	0.259777	2.43781	1.59509	1.18043	1.74929	0.779652	8.16325	12.7574	9.69071	12.2147	10.2395	15.6908	13.2579	16.8552	9.25589	11.6339
P02748	16.6716	12.8977	7.99253	28.3476	9.42249	28.4093	11.1501	16.6389	24.4717	18.9688	11.9064	51.0628	15.0036	13.6265	7.68803	39.6651	29.1491	9.29411	14.9609	15.5993	11.6311
P55769	2.47761	1.19063	1.66594	1.47221	1.40587	6.00752	7.11236	4.30633	4.156	10.3013	3.72946	16.011	17.4784	19.909	13.3743	9.19651	6.29535	14.1054	8.00206	6.1349	11.6291
O43175	41.8495	44.4313	29.3723	23.9335	16.3453	7.44055	7.19041	21.5306	17.964	8.83317	13.5576	16.5787	52.9448	35.8611	17.6262	12.4711	23.3844	21.1244	15.7349	18.3236	11.6278
P11177	10.0992	11.1386	9.04719	9.13064	10.9349	8.13399	15.5314	16.8578	13.5239	10.3186	12.4312	11.288	16.8025	18.6643	12.3751	10.2671	13.8241	15.6812	12.7499	7.99864	11.61
P54709	8.8618	11.004	11.4407	3.5096	2.93671	7.95069	8.47658	4.50744	12.1863	15.8277	5.0233	14.9819	10.9462	13.2612	11.1795	8.49474	4.92632	9.43229	7.82625	6.21568	11.603
Q9P016	4.09064	2.62871	3.05665	3.25895	0.77574	5.36448	2.69334	3.5351	2.49522	6.49556	12.081	1.63234	9.88569	4.12146	4.23779	1.61744	1.07596	3.14654	2.21923	0.974563	11.5959
Q07955	13.6467	12.9578	17.1711	14.7533	8.307	11.6863	36.3189	31.1862	33.2249	53.3229	29.9729	13.8188	16.4247	17.4582	10.3745	9.57901	4.3765	10.2648	7.74116	7.83027	11.5827
Q9UBT2	4.50994	4.8022	5.46018	3.81195	1.65609	6.07653	9.26324	5.9223	5.27437	8.4173	7.93989	11.1268	12.7645	13.0905	9.83381	9.36444	11.7989	13.1572	11.9253	5.40653	11.5415
P20020	1.17742	0.655778	2.52324	1.15988	1.31999	1.01423	3.00595	1.61103	2.25993	1.91423	1.99284	5.4845	11.743	4.06757	11.2964	5.32377	7.65327	13.0621	3.05028	3.06509	11.528
O43181	4.19724	4.59866	5.6093	7.78984	3.54408	5.47079	3.99209	3.29901	6.16735	8.89609	4.78752	2.95003	2.85295	7.48441	5.41599	1.79177	0.935667	8.86018	1.2585	1.3056	11.5198
Q9UMS4	44.752	34.6682	29.6058	28.0742	19.9334	72.286	48.8068	36.7158	44.8196	54.4148	37.8713	13.8683	16.6398	18.4966	14.209	6.86085	6.86658	17.5692	9.24957	4.4034	11.507
Q53EL6	7.28435	5.22105	8.44724	4.88561	9.50677	3.30971	6.7096	9.25711	13.6593	13.7751	10.7706	5.18454	13.2594	13.23	9.89372	5.97191	8.95652	12.7507	8.77959	6.39169	11.4893
O95861	6.45829	8.31892	7.69534	7.22967	4.65652	9.10674	7.44833	6.80143	13.2113	10.3062	7.86356	10.8225	8.16525	11.5687	8.55829	5.66738	4.45608	5.29919	7.90236	3.08579	11.4761
Q13765												10.8828	14.0401	14.8723	10.4356	9.41078	7.07058	15.3317	10.0597	4.84178	11.4316
Q12955	7.04092	9.0352	7.88297	5.60932	3.37345	4.64873	7.98951	6.8733	5.98212	7.26741	10.6571	7.70247	8.39362	15.6667	12.2062	5.18734	4.6651	9.72989	6.94626	7.11134	11.431
Q96KN1	0.275981	0.782578	0.273231	0.0232871	1.17885	0.46265	1.43756	0.450188	0.500253	0.976374	0.642264	10.8436	11.1883	18.0794	29.204	8.02783	19.9447	33.2795	7.5055	7.16006	11.4297
O43760	6.91529	5.36047	9.80571	2.76033	8.56223	32.7305	9.55309	12.3409	13.6808	18.9227	12.3088	23.9	15.8622	13.2679	26.177	5.94147	7.4831	15.5621	2.45731	7.35216	11.4262
Q7L014	7.33883	4.79084	8.47096	9.13729	1.47739	8.35077	15.7171	8.38964	11.0401	11.8449	8.36993	12.9318	13.1086	17.3955	11.7918	8.92423	8.02775	13.5278	7.24802	13.5404	11.4075
P62829	16.2683	9.56691	9.90405	10.3392	7.43274	32.2542	21.0541	15.8891	24.7472	24.4663	21.9784	19.3017	18.3618	16.4603	11.4672	15.1618	6.04616	4.23502	15.806	9.83329	11.3874
Q9Y4G6	9.34808	7.22411	11.0044	11.2207	5.50607	4.48776	8.56838	8.6874	10.5624	22.3828	12.4818	6.35766	12.5466	16.6055	13.1852	10.576	21.9332	12.5356	11.4736	18.0897	11.3728
Q8WVQ1	2.76945	4.46072	6.5873	0.530915	3.91808	3.19891	4.52234	5.92386	2.71645	4.18816	4.53265	9.00007	3.40354	6.62259	5.45946	1.35084	1.62702	5.62013	2.54008	2.04436	11.3422
A0AVT1	6.8348	8.08008	4.07555	3.87998	2.33374	7.6687	11.488	7.05046	6.85017	10.4763	7.7841	9.37295	8.48539	14.2486	7.04525	6.29248	4.40769	10.5117	5.3055	2.21272	11.3336
Q6UY09										0.0168021		0.502224	0.782687	1.30765	0.805724	0.79167	0.177502	9.76695	1.40425	0.39794	11.3265
Q9NY33	10.4129	13.2093	13.1108	7.54223	15.0543	14.2019	19.9086	12.5129	13.6181	14.0632	12.0222	11.9598	14.2295	11.7772	18.4024	7.2646	8.19196	8.34118	6.35299	2.37152	11.3202
P60228	10.0792	5.36132	11.7097	9.07326	3.83037	4.41888	8.05941	7.81557	10.4651	9.12194	10.1858	9.91745	14.8102	13.6165	19.1097	6.2306	6.22739	11.633	7.14886	5.08615	11.3114
Q9UBI6	1.69804	3.35281	1.27485	3.74429	0.631381	2.11489	4.58917	2.96616	2.77806	2.76347	2.10597	9.12611	9.27908	4.44389	8.91714	10.8739	4.10268	0.218969	2.2213	7.61504	11.3101
Q969L2	0.59155	0.727151	1.21524	0.523738	1.40256	0.903369	0.821876	0.769757	1.02542	1.46042	1.61956	10.9739	12.322	10.7199	12.663	11.6845	3.97322	6.7573	17.1687	10.0157	11.308
Q9UH65	4.08489	3.34556	4.37289	2.84456	4.89583	6.06228	5.94283	3.37044	6.65971	5.06449	2.72736	6.1717	13.3162	5.72612	2.79781	15.8952	0.988454	2.50067	15.424	22.8936	11.2897
O75347	3.05215	6.01401	3.23256	3.37173	1.77684	8.84757	10.5553	5.71077	6.6875	8.62884	4.70435	10.5078	9.81119	10.2831	9.61011	9.49814	5.48655	10.6791	5.36573	3.81499	11.2802
P11413	12.2322	6.56436	11.2727	11.1416	3.30719	9.22637	13.6999	13.9576	12.5421	15.7547	12.3803	10.2465	15.6566	15.3466	12.7008	8.30313	8.09798	14.3704	8.83135	5.57896	11.2708
Q9BS40	6.77659	2.44548	2.96984	5.21121	3.84789	6.90752	11.476	10.95	15.7621	10.084	7.95888	9.30194	8.33374	7.34391	9.70043	8.85069	8.13389	10.7358	11.6221	2.59773	11.2635
O15523	0.317191	0.477366	0.888648	0.771581	0.698378	0.351878	0.486521	0.729587	1.24595	1.873	0.4493	13.7155	13.002	11.6547	9.77522	9.09305	9.06749	11.8654	11.2449	6.09271	11.2615
P01860	78.0534	35.3226	20.9513	34.3214	19.5209	105.458	104.682	54.2189	36.5905	73.4883	29.8052	14.4805	10.676	24.8411	5.17567	35.1566	26.3847	21.8776	67.6771	8.29262	11.2505
Q9H2G2	4.67945	10.2369	4.73834	6.57775	10.9742	4.2247	6.71942	4.7601	5.63843	6.47378	5.45947	14.6971	12.2705	11.8469	15.3012	16.7812	36.315	6.79877	23.153	9.6491	11.2324
P13611	13.0284	7.35876	7.02248	22.4915	13.6776	8.59265	194.551	23.0564	17.0264	68.5792	42.6192	73.9953	84.3173	7.14859	6.02025	108.984	43.1476	26.0172	14.7926	5.49914	11.2148
P22087	6.00382	4.19159	7.06533	10.8802	3.1398	15.9804	23.5583	16.8558	16.9067	39.1276	10.9814	18.5278	24.0198	20.1803	18.0783	12.5875	9.99276	15.5086	9.60758	6.41696	11.2095
P51532	4.74575	4.51117	3.33125	3.1134	4.56525	3.68011	9.04011	5.36792	4.8171	7.71335	7.99758	5.20101	5.04375	13.6654	6.90083	2.74371	1.74016	9.14957	2.28492	3.28813	11.1744
Q9BRA2	2.55503	3.30879	4.017	2.28142	1.59996	18.2537	4.44244	5.04518	6.285	7.46487	5.8632	4.77775	12.5972	15.7979	13.945	5.31711	3.88405	15.6012	5.45428	3.744	11.1718
Q8IUX7	17.9382	12.9996	15.542	30.516	11.8238	6.2355	25.89	23.193	18.0035	16.0215	28.6831	14.006	12.5718	8.01173	14.6668	36.1618	31.3481	17.111	18.4273	13.1478	11.1711
O95373	0.745724	1.14548	0.830807	0.953441	0.447352	3.23284	2.30426	0.977739	1.13232	1.27036	1.13903	12.1025	15.9446	13.0067	9.77456	7.5092	6.34093	9.38147	9.80859	4.93085	11.1366
Q9Y6R1	0.385647	1.21933	1.36591	0.640606	0.806804	3.18058	1.48569	1.20256	1.19642	2.48426	4.81493	0.188508	5.69174	11.7591	7.49183	2.80041	0.605602	11.7249	2.39167	2.56437	11.1135
Q9NQW7	5.44859	8.56796	6.932	4.51494	7.24508	4.06114	6.5681	5.60418	6.96381	13.5939	3.30643	8.59195	7.21993	8.23108	10.1084	4.4095	5.95782	7.48262	3.99964	2.69195	11.0992
Q9Y6U3	2.50981	3.89414	5.4961	3.15611	1.72307	5.88517	2.84765	2.62812	26.2587	6.40757	5.65479	4.51533	15.9701	17.2339	23.7178	3.67538	4.39728	6.84605	6.69048	3.08269	11.0885
P53004	8.29587	7.26854	10.3959	46.4929	2.16772	6.5467	12.8554	10.4513	10.1231	8.82834	7.99458	9.44223	9.31358	15.5094	8.6274	9.033	8.73197	16.9129	8.65271	8.16127	11.0719
Q8WXF0												18.8924	14.1364	15.6197	10.2178	10.9771	9.84933	10.5448	8.13245	6.54545	11.0671
P10644	12.7837	7.82758	9.57824	10.7859	9.8669	6.55768	9.85607	10.0634	11.4327	8.86817	10.2487	19.8887	10.7323	14.9913	16.7481	9.35731	11.8079	18.0088	16.7782	3.18699	11.062
P18859		0.0644309					0.111238	0.0701556		0.0648217	0.0214172	13.0458	8.01312	17.9622	12.1718	7.70932	7.84264	6.9221	5.22277	6.48092	11.0547
Q9NQX4	10.537	9.3477	11.71	8.58757	5.12459	8.06909	15.9267	7.82193	13.073	14.1311	2.98766	4.26401	5.1579	11.7623	10.9377	3.20118	5.58913	20.9743	3.90496	5.39847	11.0383
P49207	2.7731	4.67621	5.66498	3.58995	4.37387	8.80774	22.037	6.78324	13.2516	16.8814	10.0618	24.6347	22.6546	14.7699	12.8835	21.9383	22.4799	8.18538	20.3935	13.5233	11.0316
Q8N335	20.8304	22.1504	17.9905	13.0527	28.2827	13.6288	14.9814	18.5637	17.8544	9.89183	13.8821	6.6107	5.35607	11.362	8.16244	3.47323	5.66042	17.1859	9.9597	2.50868	11.0172
P21283	6.25007	5.19251	3.57285	2.23476	1.87566	3.69062	12.2977	4.62323	6.4766	5.1555	6.217	13.6867	10.9891	17.2188	16.7008	8.19053	8.4208	15.8936	10.8441	6.59765	11.0023
Q6GMV3	0.80942	1.21906	1.10739	2.72129	0.155216	0.931184	2.32393	0.811458	3.48326	1.78795	3.24727	3.95832	4.76273	9.73829	7.6206	2.3923	1.14769	6.22773	2.14381	1.51393	10.99
Q4V328	5.94634	0.731778	0.817682	1.45741	28.8027	3.85471	2.00978	5.55328	4.94576	5.63675	5.28981	7.9609	9.27391	8.44943	11.0036	4.36305	4.07555	12.7109	4.64492	5.28311	10.9631
Q93009	7.64623	6.75781	8.55586	8.52294	4.71042	9.4504	17.7053	9.62876	17.2753	21.4857	9.62268	16.3199	14.0108	23.5983	12.4961	8.07711	9.18845	16.8851	19.4251	5.47146	10.96
Q9UJS0	5.45974	4.89513	6.29981	1.37708	6.99169	5.39907	15.8412	15.5552	17.407	13.9468	13.7836	9.68269	19.6794	14.2212	11.2208	10.606	13.2993	17.533	6.87373	9.0136	10.9525
O75746	8.86453	9.69036	8.15149	12.5742	12.337	5.29907	9.35674	14.2842	11.5023	15.9014	9.92941	12.748	17.6987	13.507	9.37398	11.9354	12.4535	14.6126	11.8693	9.1094	10.9347
Q9P0M6	10.516	7.3884	11.4965	17.9552	7.76337	7.81681	10.1306	15.8861	8.94265	11.9136	10.0004	21.3015	10.4472	22.3059	17.7932	13.2926	20.7981	18.1379	19.9807	7.39614	10.9307
P63313	0.183835	0.17201	0.664079	0.547003	0.198914	0.0167247	3.05358	2.23072	0.608515	11.7948	0.943408	36.6972	16.5569	13.9253	12.3625	12.3136	6.452	8.35322	11.6187	5.87467	10.93
P55060	13.4262	13.5373	13.3364	15.5584	56.024	12.8914	48.9803	26.1913	37.9763	50.6266	20.756	11.669	12.2614	13.3041	18.2167	10.1019	13.3482	35.126	10.1505	23.0584	10.9284
Q9UL46	8.25371	4.16063	5.22941	5.88778	5.59971	11.0118	11.4914	9.04279	11.3551	13.3462	5.2541	29.0749	16.1241	13.0257	16.0174	9.59341	14.4041	11.1366	8.16388	3.65248	10.9251
Q14683	13.8918	12.7879	12.591	13.434	9.35997	18.1737	30.2393	26.2118	21.426	30.3104	19.6811	18.05	25.031	25.3217	12.1417	8.71452	8.26166	30.1495	8.3067	10.1472	10.8947
P08574	2.17611	4.70714	4.37025	5.07942	7.7696	3.21563	12.4655	7.95379	10.4709	6.7117	5.00101	14.8281	17.6486	16.9852	11.0857	11.0812	7.38979	12.2057	6.84013	11.3218	10.8791
P22033	3.16293	3.63832	4.15773	4.4023	4.87058	3.04062	6.65947	5.45487	6.12135	6.88302	5.13617	6.3684	6.22489	15.3741	8.76133	7.22313	5.6058	15.631	5.66982	5.13299	10.8723
P36969	3.66502	4.55441	6.28014	4.94305	2.90858	2.70356	7.20985	9.11226	7.77988	7.02623	5.07215	7.25842	4.37773	4.72573	5.6013	3.06266	4.04216	6.53578	4.30103	3.14821	10.8566
Q9Y6X4	0.230339	0.106584	0.274139	0.136294		0.0758808	0.195738	0.274495	0.161678	0.0812453	0.352654	4.35878	3.02701	6.46238	5.18565	5.87035	3.31177	1.87337	7.77767	1.91336	10.841
P05155	12.1672	13.675	6.21673	19.6726	12.459	26.4575	13.0341	13.8852	12.5964	8.25082	14.1819	16.2336	20.1559	10.636	12.3381	28.9053	23.7327	10.7747	17.8997	21.0954	10.8218
P48147	46.6473	68.4764	84.1295	78.125	10.3575	38.6517	78.566	78.5235	75.5822	65.5879	108.317	7.23415	8.3338	10.7868	7.00293	5.34217	6.27071	8.89528	7.20082	3.64542	10.8217
Q05655	3.74554	4.71291	6.37529	3.1989	10.0511	2.801	11.9096	4.06522	6.14141	6.406	6.79038	11.3068	5.3786	11.1198	15.9485	7.69744	16.2806	7.86799	16.8374	5.14768	10.8193
P23368	10.0031	8.74662	11.1092	8.60803	7.97143	5.40508	29.4884	26.2854	21.7803	13.172	13.8776	15.0759	16.071	21.0689	10.4504	10.2608	7.32079	20.9523	5.53632	8.12894	10.7908
O14618	3.3217	4.27527	2.75286	2.90366	1.66162	3.29699	2.43282	2.54567	2.69881	6.73825	2.49563	8.78817	8.57256	14.3932	14.7872	8.45069	10.9928	16.6406	14.7684	15.9889	10.7851
P13987	10.9808	5.40815	8.00507	9.17097	3.01514	6.67245	9.59334	11.3533	9.40411	7.81133	12.4506	14.9541	9.83607	7.12	5.33412	11.9735	1.37528	0.966897	9.06495	12.4051	10.774
Q66K74	1.82631	1.16211	1.50171	2.10908	0.248786	0.707495	3.65704	2.15631	1.51133	2.04017	0.7685	15.3011	11.8665	10.2524	10.3557	25.7646	17.5046	13.4882	11.9723	8.29323	10.759
O95749	2.16454	0.833067	1.67391	1.26431	0.162581	3.88867	2.95316	2.16294	2.89904	3.85728	2.61973	5.83363	14.3041	10.3648	13.581	6.81702	4.1383	21.0735	4.18713	45.7844	10.7414
Q08426	2.73725	5.16964	4.06735	2.48856	1.22987	2.57003	3.73657	2.25217	2.203	7.20306	4.00622	52.8988	10.1881	10.6666	20.4574	5.40264	3.56686	6.75789	2.5967	4.92935	10.6897
Q92626	1.15663	1.1293	0.906419	1.55167	2.6422	0.642838	2.04022	1.84106	1.95333	0.910076	1.61653	13.9752	15.0989	10.783	37.3904	15.5849	86.1516	8.67593	19.7142	11.0378	10.6815
Q92878	19.7562	13.0682	15.7715	12.999	2.21052	16.6984	32.0919	18.412	19.7739	24.4383	33.2991	7.67849	18.2668	18.5395	13.3315	12.6449	8.0529	19.0772	8.05495	13.4262	10.668
O60635	0.0604458	0.714901	0.680928	0.326848	0.0375482	2.97762	0.641236	0.322555	0.563048	0.446275	0.251866	2.78779	2.88141	8.31769	7.50768	3.0483	0.425451	2.0596	1.16374	5.19626	10.6678
P32969	4.27175	5.5824	7.76889	4.59345	6.42051	7.62633	12.6095	8.50407	13.657	14.6915	6.01132	10.5064	16.5814	18.0889	10.6732	8.95997	5.06831	6.8942	7.75922	3.90186	10.6677
P00488	14.8554	4.19352	3.59218	14.6674	9.83268	9.97598	23.7113	13.8693	12.401	9.17364	9.87321	19.2175	20.3092	15.5439	23.3699	24.1509	21.5582	16.3944	14.7443	21.4487	10.6635
Q99805	7.85416	6.82554	12.7656	3.26833	5.68821	30.3148	15.6105	10.1195	14.5491	31.0776	13.4601	11.9221	6.91753	12.5189	14.953	4.52607	2.93741	9.73233	4.3336	4.79019	10.6383
P19823	39.2686	30.8298	18.8349	39.9248	18.3223	29.0822	62.129	35.6973	21.3006	11.3206	27.8781	19.0084	25.7304	5.38488	9.88503	13.9905	17.9801	11.2382	13.2464	22.9723	10.6374
P00167	6.76539	7.50014	12.9398	5.57408	3.71065	6.21787	11.7797	7.40611	19.3759	42.5323	7.41148	5.4419	13.2659	14.9027	9.14394	3.48282	5.10509	11.7245	5.30726	10.8639	10.6332
Q9UHD8	30.0682	18.806	30.6178	33.8101	26.1109	57.0629	26.3234	33.0685	33.1544	27.2689	19.511	11.0706	10.2083	12.9515	11.3919	9.62679	14.6946	14.7829	15.8672	5.85635	10.6175
P19404	3.15145	3.27509	3.48577	2.63456	2.32466	2.75701	4.01643	2.23396	3.93141	3.37818	6.48785	10.38	9.6199	11.2205	9.6414	6.46397	5.13364	14.1083	6.51408	6.29186	10.6159
Q13825	24.2093	49.8702	39.0949	33.6708	24.8255	15.4677	12.0653	31.3229	33.0232	27.5602	25.5479	6.71887	5.92394	18.3398	9.07873	2.17389	3.36222	8.693	1.69311	5.05665	10.6098
P35573	12.5048	27.7699	15.4442	13.8428	32.2268	9.47247	18.0127	16.6729	15.5355	13.4708	10.4643	8.16238	8.36051	13.1291	10.6717	6.44955	6.48806	12.187	6.8376	5.03382	10.5818
P43304	8.36012	9.13949	8.76513	6.12308	8.66939	7.62642	14.6914	15.5852	13.3183	13.5395	13.7136	18.9469	13.8662	17.5419	19.6828	12.8936	13.6742	17.0411	16.3258	9.18408	10.5663
P27338	15.0194	18.5695	20.077	36.5681	9.80644	3.30407	4.4879	15.1792	13.1805	13.8834	18.6979	8.82625	3.13652	11.3161	8.74384	16.5709	11.7828	20.0898	15.5082	7.15276	10.5635
P51114	4.17423	4.59652	4.52501	3.09863	3.80318	3.42988	10.7047	5.68153	7.17545	5.54947	5.10119	12.8019	6.70063	11.9466	14.8321	11.0917	17.9239	12.6738	15.985	6.7585	10.545
Q9Y6G9	1.41387	2.06689	2.48635	3.34309	1.15682	1.7673	1.73304	1.70008	2.79209	1.30948	1.33081	11.2928	8.251	10.9973	9.99928	5.10583	4.33437	10.3657	4.23222	7.79494	10.5273
P05386	0.282778	0.0622681	0.0884241	0.0929557	0.153987	0.881782	0.73159	0.189173	0.338067	0.947553	0.189873	10.4844	12.3647	11.4936	11.2452	6.71521	5.51942	8.94105	4.61335	5.96802	10.4852
P63010	4.39237	5.42512	7.46358	5.53914	3.66468	4.06022	5.87411	5.7318	4.7297	6.18855	5.32104	10.8515	11.4783	13.7761	13.2326	7.85981	6.40059	14.2077	10.4308	6.00516	10.4709
Q12904	6.51303	6.69859	7.18533	2.93174	3.85341	8.7349	7.45005	5.74033	6.88198	5.92571	5.86162	6.73673	11.6556	12.3527	8.50928	5.48312	5.28102	11.6495	5.03314	4.16669	10.4693
Q9H9E3	6.5351	15.1696	18.7995	1.53276	4.26202	7.63576	16.5681	7.19638	7.89868	4.83663	10.0902	7.79615	3.15691	9.78905	11.0641	6.25756	6.52745	5.80968	13.9007	2.14146	10.4619
Q9UNM6	12.3305	12.301	10.7971	9.85429	19.2488	8.61506	22.3463	13.4676	16.9392	16.315	14.7123	10.7494	12.9272	13.9239	13.3293	6.64051	6.71279	16.0938	6.20215	4.35993	10.4412
Q9UI09	3.68047	3.64874	3.9774	2.07661	4.48113	3.31647	3.80564	2.24789	5.76932	7.31942	5.02794	11.181	16.8773	7.37023	9.65663	16.3559	13.8849	2.83571	6.02837	26.5547	10.4363
P51608	9.77973	6.91707	7.24325	9.25954	1.26786	13.5653	12.6303	11.3814	10.7251	10.3062	7.96743	11.9727	5.47429	12.8184	7.70103	9.06602	6.11889	5.21683	10.6352	7.05061	10.434
P24928	4.3418	2.50516	3.80774	2.74449	35.8026	5.36144	4.46017	3.31185	4.6915	3.08951	4.01925	12.3427	9.11303	12.325	14.1319	10.7673	8.01512	12.3354	6.41916	7.27176	10.4094
P62195	23.5196	22.2233	16.3594	13.217	13.3919	22.1644	37.3121	25.0319	27.7909	26.2002	30.0825	11.7285	12.7064	13.0534	11.9497	7.76096	6.54337	12.0753	8.02146	4.42098	10.4086
Q8NFW8	5.68812	8.63495	12.5252	5.2415	3.31255	2.46256	5.24428	5.073	7.94859	10.7874	3.81194	10.0847	8.79766	15.2771	13.3333	6.74744	5.83735	12.4095	6.9274	4.39141	10.3897
Q12981	2.25776	2.13732	5.71643	6.37694	11.3081	1.28254	1.53215	1.51468	3.90579	1.91711	1.52681	7.94408	4.87622	6.66648	8.82061	7.25763	7.06846	4.21748	14.2738	3.71697	10.3869
P04066	12.2709	17.9029	16.2063	4.91345	7.72079	19.7614	24.8643	10.946	17.8217	21.5994	9.36233	9.34146	8.54281	12.459	18.9934	4.5987	6.51967	14.5676	12.5689	13.7428	10.3771
Q9Y224	3.3881	4.43188	2.94094	2.8598	0.702842	6.61798	4.48447	2.79211	3.59455	7.45209	2.1871	10.4311	13.5475	17.3352	14.0429	9.17401	11.7672	16.4164	8.24696	5.08567	10.3451
P36269	10.7814	3.65693	3.38567	9.30715	2.60054	4.40277	5.85245	10.5944	6.99597	14.4468	15.2961	6.85714	5.44142	11.7086	9.06735	8.29447	7.86598	12.5918	5.92365	13.2532	10.3365
O43837	5.36341	7.55063	8.22714	7.41904	6.12525	5.48942	9.46472	10.4346	13.1226	7.18558	6.55564	7.5787	10.1917	9.06722	7.27228	4.91731	4.66593	5.98475	3.65039	4.20459	10.3238
P27144	3.70724	3.96959	5.37405	4.79948	3.80877	9.85322	11.6955	8.82546	11.3629	11.6103	3.98495	9.93954	2.16668	16.1195	11.4692	7.28949	5.75436	21.5716	4.49626	3.79321	10.3219
P28330	21.05	21.8859	24.565	14.4087	1.7659	14.4504	15.1878	7.8618	48.9826	11.2945	8.68114	1.40883	1.63534	10.9898	14.8893	11.3781	0.536103	5.69891	1.0213	10.0342	10.3191
Q9NTK5	8.60842	9.72517	10.2583	9.79884	7.39524	11.9614	8.03692	10.4292	12.256	11.1344	6.60922	8.56886	13.8672	12.5462	11.4445	6.95045	7.08581	11.6455	7.64517	5.39964	10.3089
P28074	4.71149	12.4431	12.3645	6.08717	11.9255	15.4737	12.5929	9.22521	14.548	18.0143	11.8869	7.90251	15.1018	9.15479	10.1156	5.90807	2.96178	8.81313	2.30449	4.65982	10.3032
Q06481	3.33026	3.71551	2.75069	3.67157	0.530874	3.52845	4.20714	4.53967	3.60954	6.46589	4.81261	1.90778	2.23294	4.12274	3.54787	1.56859	2.86491	0.980702	0.676751	1.66393	10.2971
Q53GG5	3.7738	10.1026	7.7786	4.3508	22.7888	4.24527	7.33513	6.74818	6.37369	5.62372	7.04406	12.302	7.08115	9.03981	9.36988	18.6221	10.6899	6.638	9.08068	6.96994	10.2861
P26447	3.81114	2.71199	2.42893	9.07702	0.706361	6.40576	5.22429	2.47704	2.08406	2.71546	34.658	15.9463	12.962	10.5725	11.338	13.8913	18.6437	7.61644	13.2148	15.9787	10.2766
Q96SZ5	0.946154	0.666462	0.681354	0.768674	0.257427	0.584338	0.663966	0.939814	0.794376	1.49243	1.01461	6.44532	3.73612	7.02169	4.5311	4.41648	2.85559	3.98782	3.15998	3.3353	10.2654
P78347	7.10837	6.8658	10.0482	7.56398	2.41608	8.30774	10.9334	9.47335	12.9256	9.44398	13.5941	21.1583	19.2402	12.6134	9.03704	8.89943	8.6006	12.6034	13.0877	7.79344	10.2444
P61981	72.654	60.9529	72.4888	55.3415	111.197	96.4415	81.7548	83.1703	90.5526	156.219	96.712	9.21389	12.8477	8.53165	12.4459	9.35313	7.06111	10.1064	4.78663	8.27794	10.2438
Q08379	39.512	35.2893	35.0132	43.6875	9.41016	17.745	30.966	24.9347	31.2156	25.8625	9.64691	12.1106	10.5061	12.6378	11.2997	5.84839	5.15183	11.4293	5.83527	3.85077	10.2243
P28799	0.084117	2.31227	0.175229		0.228323	1.00325	2.10031	0.292903	0.266141	0.289083	0.242095	10.221	6.34591	15.449	11.9004	11.4346	8.83317	4.7448	5.93104	14.4973	10.1953
Q9NZ01	4.72746	7.12374	6.99653	4.52539	2.58243	6.42168	5.02619	3.43135	5.46032	5.58089	4.4792	5.26089	4.79821	8.09386	6.97476	3.20812	3.54856	3.98867	3.97508	2.88053	10.1543
P43686	5.9797	21.1476	9.46106	7.08277	19.5673	34.7392	13.3706	14.2123	13.0921	14.0637	7.95562	9.33544	10.9863	12.3722	11.5136	6.65673	6.81921	12.791	5.79872	4.54577	10.1505
P31153	13.7252	10.6217	20.1064	19.2124	2.716	20.8244	22.0462	16.5419	22.3493	23.9271	7.27714	10.1431	8.07645	8.49322	8.35951	4.37582	5.67237	12.5809	7.78546	3.2353	10.1469
Q4G0N4	3.53372	3.18286	3.45892	4.845	1.9673	4.71727	14.9246	8.93694	5.9585	7.03772	6.46514	5.03233	10.4733	16.2682	7.75972	6.38307	8.07854	9.57173	3.97616	3.01655	10.1454
P63173	0.640325	1.92438	1.71664	1.85864	0.654636	0.633833	4.52522	2.58852	3.10308	6.90863	2.94195	5.30875	5.15489	8.20865	3.74115	4.36203	1.38479	1.12422	2.6256	2.14758	10.137
Q93008	3.09899	2.3883	2.6777	2.71319	1.65691	1.81409	3.11501	1.99906	3.05818	2.02544	17.9085	10.4076	11.2232	12.5234	12.3657	8.51082	10.1337	13.7922	14.622	7.28407	10.1309
Q08629	0.126019	0.600192	1.18828	0.166335	0.0366221	0.540833	0.0997485	0.117836	0.709073	0.0842356	0.122925	2.58302	1.98586	2.59498	9.63547	1.5579	1.57186	2.7948	0.266548	6.6864	10.1239
P0CG39	0.0786261		0.100136	0.126186	0.0699253	0.151287	0.0384904	0.0481395	0.0310741	0.0256912		1.64774	0.664378	0.970465	1.04799	1.46161	0.998973	1.69365	14.1037	0.601232	10.1106
Q8NFH8	0.0713043	0.076922	0.098869	0.0374825	0.0245119	0.152715	0.294074	0.0759117	0.220839	0.0398818	0.248011	16.8623	16.269	23.0451	11.7749	10.9165	11.7348	18.819	3.32405	5.76177	10.1106
Q9NZW5	0.556126	0.843787	1.82659	0.302521	4.53279	1.71434	1.74801	1.33305	2.99849	3.36855	2.16433	8.13558	9.09419	12.018	9.56556	5.98108	2.30657	7.59426	6.41044	4.34607	10.1027
P17980	16.0661	14.5404	15.0817	12.3714	11.8928	16.1148	31.8446	19.6504	21.5852	12.3109	28.4713	9.28997	10.6899	12.1158	10.6137	6.10561	6.27385	11.5971	5.49316	5.00487	10.0787
P05026	6.49654	4.36014	4.71207	5.55639	2.16368	0.801843	1.86725	4.0573	2.24624	2.66445	3.39915	7.88618	2.34798	2.66512	3.71256	4.39716	9.3665	7.99975	15.7745	2.55471	10.0656
Q7L266	0.406597	0.575367	0.88728	0.412132	0.135624	9.8143	1.10238	0.760146	2.35389	2.81412	0.316332	1.28045	0.725956	2.09902	3.26162	2.53312	1.72615	6.06323	2.86619	1.29868	10.0611
P34897	6.93115	7.0713	5.84936	10.8639	5.77255	6.83875	22.8256	50.9767	25.8849	16.8338	19.9076	25.767	11.609	9.96061	15.5258	7.22476	16.4966	13.0429	6.27807	4.9546	10.042
P37840	8.47184	4.55257	4.50301	5.69498	0.234443	11.8918	7.24836	6.38789	6.66027	7.13886	7.50861	4.84158	2.71137	6.96568	11.6504	1.45964	1.65433	11.9741	2.9346	3.62747	10.0236
Q92538	1.49252	2.41872	2.84415	1.35009	1.08226	2.60559	2.39297	2.12271	2.32623	3.84445	1.44846	8.29451	8.44771	10.5387	8.81129	3.65781	3.39247	6.1962	3.15793	3.10315	10.007
P04424	4.09412	4.54986	3.9033	2.91701	5.05104	101.365	8.66814	5.95614	6.12785	4.10818	3.83812	10.2788	10.111	9.8361	7.19299	7.11633	3.71276	6.9246	5.95518	5.00638	9.98993
O95486	3.08861	1.83495	2.90489	1.8571	0.741867	1.4294	3.14073	1.10658	3.56253	1.53122	1.68273	4.81276	11.7142	7.5961	12.3097	13.8053	12.1912	5.45111	10.9778	37.3031	9.95515
Q14165	8.51626	6.64393	11.4561	6.97691	4.21949	8.06442	10.894	10.225	13.1475	15.1905	11.7328	9.15264	8.12479	14.6746	6.96938	7.67998	2.07267	9.90544	5.98651	4.72391	9.94624
P61803	6.96089	3.86724	9.00399	3.90341	1.30289	3.89673	8.19119	4.11015	5.96304	7.79108	6.34006	9.61406	12.1562	11.1515	9.56785	5.80833	8.66221	13.4921	7.72897	5.07903	9.94227
Q9BTV4	6.8002	5.72521	9.38157	13.5472	4.29505	3.61139	7.45401	10.8546	11.9655	12.2629	6.81659	16.7367	9.77874	11.0102	7.29667	9.60071	11.722	14.5098	17.1577	7.02755	9.90361
P48506	3.17293	2.55421	1.8765	3.2224	2.4703	4.2486	4.86318	3.3417	5.08331	6.09884	4.82889	4.19165	3.86263	12.6234	6.07897	2.82892	4.04105	8.35488	5.33022	3.80227	9.85132
P46783	8.02772	8.65848	9.81668	8.63622	1.91997	9.14399	18.197	7.99317	15.004	21.9757	9.90226	7.96122	11.2248	7.8775	7.46074	8.65375	5.55758	3.24635	6.11249	4.05683	9.8491
Q9Y6B6	1.19045	2.08084	2.07884	0.792702	0.635477	4.51521	1.5091	1.67358	3.44191	1.97393	1.37192	6.8522	7.09954	11.0249	7.58882	3.20109	3.19913	11.3958	3.86544	2.33024	9.82564
O14494	0.106665	1.79119	1.67531	0.276882	0.446693	0.733729	0.400166	0.628767	1.68951	2.04875	0.631082	1.05738	7.27826	3.08416	14.9765	2.81414	8.99168	6.03035	1.39045	1.76599	9.82185
O43813	10.1403	4.37412	5.28697	15.5719	4.67174	8.90955	9.32383	8.8042	8.20951	7.96371	12.1214	8.28775	7.6953	13.3764	6.95888	7.24813	7.42135	9.11766	10.4312	5.66245	9.81802
P30876	4.96989	3.56135	4.39559	4.10806	0.862711	3.25416	6.25224	3.5938	5.06247	4.48652	4.54265	12.889	13.1425	6.5696	15.1386	8.68373	12.4958	5.39638	3.43949	16.0593	9.81666
Q8NC51	7.68709	3.97238	9.05693	7.39736	1.92554	8.33469	13.4532	10.6333	13.7765	20.0926	15.6492	7.92193	11.1951	8.48732	6.4642	6.74985	1.85898	2.06816	3.8737	4.82624	9.79664
O15031	8.53174	6.88349	9.54657	12.2494	10.6026	9.7178	14.2069	9.68108	10.2241	9.33022	6.62935	9.97901	10.6716	11.5691	13.4169	6.33816	6.3331	14.0957	7.11012	4.33639	9.79282
Q96A26	0.596931	5.21991	1.78662	1.25975	13.7094	2.57016	2.54971	4.12106	4.78526	6.40953	1.34014	6.55548	8.72453	18.5707	12.7101	4.50036	5.5168	14.0365	6.56688	4.59453	9.79172
Q9Y305	17.026	11.0955	21.6781	13.3682	4.59325	3.17783	10.9344	17.1269	14.7881	8.01895	13.7746	2.24427	4.47166	5.56713	5.36748	5.2637	4.7253	4.2117	3.07989	3.64875	9.78721
Q99988	15.5153	57.3558	86.839	50.0426	21.4842	5.46216	5.44584	4.92272	17.5711	5.84545	107.779	0.657186	3.9177	5.33126	3.0839	2.70633	2.37385	1.9852	4.28734	2.92287	9.76882
P06732	57.2447	387.373	123.254	150.291	927.606	33.5277	20.9478	103.885	63.0448	162.677	23.7993	4.29926	7.46906	5.0639	7.29692	6.56071	15.0771	4.79201	9.16009	16.8137	9.71423
Q13616	3.49483	2.60692	3.44654	2.56735	7.83267	1.80165	4.45804	3.35986	4.91455	4.07047	4.71219	7.66996	8.85169	4.53014	9.04607	6.31605	7.5337	6.25259	4.26886	5.43063	9.70599
O14841	3.02553	4.0712	4.49925	3.82563	1.50153	1.87893	17.5285	3.28831	5.18154	9.47936	2.22472	13.6291	5.35685	9.60544	3.9082	4.91214	4.58695	10.2442	4.87935	5.66639	9.70491
Q04726	0.11084	0.159995			0.148789	0.176972	0.219839	0.102076	0.169374	0.438716		5.99038	10.6222	6.4956	9.38587	8.06572	9.60527	11.2065	2.88163	5.28041	9.69921
O75436	3.60422	4.20645	4.53784	5.13832	5.71023	2.75304	5.75745	5.89715	7.88784	6.9108	2.06609	9.00582	8.26941	10.2969	10.3349	6.24811	6.25168	10.7501	4.94978	3.16887	9.67723
O00519	4.047	5.73193	5.93008	2.39841	2.81174	12.5189	6.41867	4.59821	3.9574	6.01212	2.65953	1.72682	3.2002	9.37515	5.67168	0.918071	1.70877	6.52166	1.36875	1.64945	9.66545
O00151	7.85908	6.44857	8.70075	10.7555	11.505	5.5051	6.81604	9.09799	9.89982	6.93893	7.58164	11.2623	8.87574	8.13031	5.64421	12.8577	8.43959	11.3494	11.5148	7.16452	9.66196
O75340	3.70658	7.85537	8.20112	9.0124	2.07604	8.46394	9.72709	9.61515	9.63116	10.7501	7.25456	10.303	8.089	13.3249	6.45342	7.74856	4.55751	5.44956	8.04875	5.09152	9.63327
Q9Y281	12.9252	16.0477	18.9556	22.1341	54.7256	5.02215	5.25155	14.9771	13.2947	8.94537	7.74669	5.43435	4.02581	5.44194	6.26388	6.41953	3.69335	4.11734	7.56286	3.43351	9.63233
Q9NUB1	5.76634	7.49752	9.11593	3.98686	3.95168	12.9801	22.7506	10.795	7.08316	7.43752	7.29499	12.1375	9.18653	15.297	10.754	5.39878	20.6792	7.89006	3.19909	3.07272	9.62862
P21281	10.3673	7.91431	8.61193	5.30735	3.60863	8.25445	10.7737	8.12908	10.1108	10.5448	8.67231	11.8847	7.13034	13.2148	9.60201	6.47493	3.98014	14.7742	8.97241	4.47333	9.62617
O94826	14.4371	11.6542	10.8268	11.7223	3.93605	9.56415	30.0528	17.9253	20.846	16.9245	14.5323	8.76669	12.7968	12.5985	8.99449	8.11047	4.30603	5.63044	4.29803	3.60067	9.60961
Q14BN4	23.8279	15.0561	29.8594	38.9785	11.1671	14.4718	16.9725	14.3	24.8822	10.8264	13.2482	7.23329	4.81367	6.21127	10.3343	7.92244	12.7037	11.3553	18.7328	4.07379	9.58693
Q8TCT9	2.78271	2.4554	2.95388	1.04851	1.56634	2.62737	2.62901	1.78272	3.93517	2.69125	3.47695	6.17349	8.15561	8.66095	8.54259	1.8757	2.3566	12.6803	2.93888	2.33652	9.58084
P62070	1.31661	2.19396	1.9094	1.15072	0.464632	3.73036	1.05032	1.32927	1.37134	1.4693	1.08263	20.1347	3.25366	18.6433	7.81395	7.83152	3.70497	35.8351	2.57607	11.8246	9.57674
Q9NYL9	5.27151	3.87795	3.84949	4.38025	1.89074	5.71394	6.03227	4.46376	4.21221	6.47729	3.76003	15.0036	11.3702	10.1155	10.3724	10.0102	19.4054	8.43774	6.03202	8.13887	9.57559
O43405	1.01497	4.53392	0.759561	5.62916	0.603261	1.65392	1.45871	2.45667	2.37496	2.14525	4.4192	11.4534	9.48496	15.1347	8.11979	8.85515	3.28646	6.97457	6.75332	4.19565	9.57046
O00203	8.23177	7.2056	7.40122	8.19398	2.10235	7.53242	10.7653	9.44668	9.73885	10.0488	8.99775	7.70423	7.02031	7.72172	8.22508	6.31134	7.26961	7.65995	5.79825	3.47379	9.56888
Q96IJ6	14.1645	6.87141	8.26159	7.3403	9.44586	5.3779	7.41399	15.3674	15.7652	12.1784	21.2329	4.54822	6.85796	10.063	9.94135	3.25294	2.83189	8.89654	3.1153	3.62674	9.52427
P63000	3.17864	3.50558	4.1584	3.9612	10.3619	6.30946	7.34658	5.20315	4.88766	7.50141	5.04542	8.44232	10.5747	8.68768	9.89735	7.18239	6.63507	8.62771	4.70881	4.4319	9.5092
P49407	1.18928	1.65902	2.55931	2.18263	0.330385	1.65724	1.74114	1.41387	2.21735	0.699265	0.845287	29.8247	7.59083	9.7269	11.6588	10.0328	6.49421	20.2471	27.9458	7.80844	9.50822
Q96CW1	21.703	40.3048	15.5241	17.2512	15.6477	12.2618	45.2802	30.9004	30.7522	19.5971	26.884	12.8067	13.155	15.7131	11.1963	15.3375	7.29413	13.9972	8.91833	8.65544	9.50224
P47914	5.98059	6.75493	5.4745	5.23121	2.15985	11.9289	21.6422	10.4344	16.9844	17.7591	15.595	12.731	15.665	8.95116	9.535	8.94596	4.27692	1.73045	3.61345	6.88358	9.47816
Q12996	21.8312	1.86789	3.42899	3.59167	0.592453	13.5989	37.6008	24.8024	21.5794	31.9967	26.3439	7.67542	7.24966	9.53191	6.46651	7.42215	1.93634	6.55031	14.087	2.20661	9.46906
P35914	6.90472	5.0528	10.2569	3.74206	9.5002	4.79797	13.2311	11.2693	9.30077	6.34398	10.9024	8.26738	13.9965	16.8209	10.6778	5.07404	8.83433	9.01805	2.81529	10.6735	9.45869
O95433	38.7463	26.7829	22.0976	74.3212	3.02839	23.8349	68.4865	31.1364	28.1858	53.559	6.74452	13.3208	8.93478	14.3601	10.3023	5.11772	4.98589	9.66596	4.79526	4.12331	9.45704
P02511	35.4821	82.8753	25.9196	22.3627	257.746	5.69268	15.4539	52.8527	40.9965	16.055	17.5584	5.53911	8.30262	10.1673	8.40032	13.1111	15.6198	9.68474	10.8429	12.4271	9.43285
P15170	4.45485	7.33964	7.03774	4.797	5.63584	8.90742	9.80915	8.80813	14.6731	19.0622	9.1348	9.15782	7.73397	8.83255	10.5171	4.35596	7.5445	13.774	6.61193	3.29028	9.42585
P01042	20.1571	16.4221	10.0723	15.794	10.8911	59.2728	15.2297	15.8957	11.3235	9.96792	11.9324	15.1189	13.9218	6.20556	7.62228	25.0759	20.5737	12.0653	18.3093	16.3807	9.40217
P25685	6.46362	7.4219	7.05937	5.75807	6.84669	10.5506	10.8583	10.2881	11.9401	10.0655	10.4575	8.02954	7.09561	8.28083	7.30586	5.60539	3.4058	5.46789	5.24454	4.1126	9.39286
P54577	9.76912	6.03191	5.68491	4.34359	4.15374	9.7155	22.6569	12.7796	10.2665	8.67746	9.43637	4.77632	11.7036	9.55962	9.85856	4.74787	7.71713	11.8751	5.18555	3.15635	9.3828
Q9UHX1	6.62238	5.98296	7.60027	6.43021	1.19103	5.45413	8.66685	6.91808	8.35314	7.14732	7.25294	15.0159	15.8935	12.5737	11.8751	8.00187	7.96644	10.4138	6.94316	4.82935	9.37618
Q13347	6.46653	5.736	6.05806	5.23748	6.11043	5.67028	13.0794	11.1953	11.1429	11.7013	8.10766	7.84172	12.5446	13.1067	10.9165	5.38006	5.71517	11.692	5.44898	3.68601	9.37492
O75964	7.14937	7.9892	5.56032	5.25448	6.72931	7.14715	8.70112	11.7329	11.0216	7.05491	11.6238	7.85355	10.0471	5.49603	8.17206	4.57625	9.25218	4.85366	4.49718	4.59026	9.35386
Q6P1J9	4.09172	5.65749	6.97039	8.09877	0.371227	4.87761	8.3737	4.00596	4.78006	8.27764	43.4571	5.2435	8.75173	12.7643	15.8804	2.86376	2.96542	9.51065	2.42604	4.98286	9.35316
O95425	13.9081	10.8024	25.2875	35.6288	13.9628	25.9071	9.76968	19.9446	15.5511	9.39336	14.7083	7.02913	7.01391	7.70169	8.38924	5.91253	8.49415	10.9613	14.4141	4.05873	9.34081
Q01130	14.922	8.23026	12.2799	10.5962	5.70369	17.5519	30.6066	16.5585	22.9715	36.846	20.8049	13.8626	15.1289	13.6299	10.6258	7.4533	5.8534	9.70081	6.5255	5.91996	9.33328
Q8N1G4	14.2696	14.0085	18.458	20.7827	9.88872	9.03903	27.7904	14.222	12.9298	16.1003	15.4001	9.99442	9.03906	11.2057	9.1318	4.64005	4.48065	8.019	5.79871	3.9803	9.32928
P21953	0.397136	1.04143	0.734518	0.282462	0.180382	0.421492	0.536656	0.772894	0.419667	0.328368	0.651534	4.05505	3.72964	8.26447	7.79583	4.78415	4.86093	8.70902	4.06697	3.30621	9.32286
Q6UVK1	3.72448	5.2027	4.74681	6.21282	4.56518	2.67607	3.21103	4.94112	5.64361	1.65792	3.85046	10.9712	11.39	11.7962	9.33709	6.9459	8.37002	16.0832	5.13445	4.11601	9.32281
Q9H2M9	1.04397	1.17911	1.20937	1.19525	0.361445	1.2801	2.04231	1.40893	2.15503	1.81852	1.72914	8.27015	6.21512	6.38816	4.38489	9.64748	2.10575	3.03488	15.0567	5.40623	9.29774
P04004	22.9147	11.1114	12.7794	23.6796	14.0762	20.0793	14.6183	20.075	12.8317	8.48164	27.2337	42.4096	17.2116	11.4255	13.6606	77.8086	57.1994	8.29959	25.2819	22.2331	9.27898
O00244	1.07275	1.7767	1.73593	1.57078	0.997979	1.09507	1.56083	1.05954	2.49133	2.04001	1.2656	7.25323	5.7665	12.1411	8.74167	5.58215	7.11768	12.696	4.66854	2.82367	9.26811
P80303	10.5309	15.3204	11.9641	8.16153	58.7767	16.4523	19.8622	12.5939	14.1514	14.4381	19.7505	10.6606	13.3264	32.7981	7.64826	5.03365	2.72189	5.27921	3.69137	5.09919	9.26705
Q96C23	5.8282	5.68426	5.20088	6.09279	2.05587	3.15009	7.80586	2.56876	2.32881	4.15029	7.55155	8.71369	16.6721	13.1647	8.24872	6.03188	7.66267	2.45202	5.92101	5.29555	9.26432
P21964	12.4777	16.6586	15.7789	15.214	15.8636	6.58668	13.7458	23.5337	17.0123	14.3422	13.6748	11.0469	9.90972	8.55902	9.59453	5.49088	3.95295	7.89954	11.2538	3.40067	9.26388
P62081	18.9793	15.6825	21.724	18.503	9.98372	23.3683	41.6973	24.3076	38.4168	47.7891	24.2767	13.3154	20.8165	10.4253	6.90489	10.83	7.51645	3.76723	5.53204	8.19941	9.2625
O43681	3.1415	3.07575	3.83417	2.66668	1.02489	2.71788	4.0584	4.26612	4.88904	3.20408	6.02698	11.7463	12.5433	11.0196	13.7798	9.20034	11.2764	13.0066	8.4418	3.35741	9.2227
O95671	3.98083	4.11801	3.69383	2.83183	0.406911	3.00328	5.01852	3.58977	5.35987	3.87028	2.65235	6.76325	5.14904	6.84145	6.20081	5.94559	8.56524	12.7205	5.95371	4.92817	9.22252
Q9BT78	7.39617	8.45174	8.05987	7.51518	3.59733	5.07833	13.2898	8.37248	12.2049	10.6615	10.4723	8.16457	9.6702	10.1609	10.4121	6.68983	7.61477	11.5104	5.15804	5.74474	9.19973
Q9Y4F1	7.78238	10.156	11.2441	6.55975	4.36345	5.44401	5.43512	7.13245	9.09875	10.0601	8.78933	5.33001	8.70646	13.8695	15.3563	9.25834	6.45774	10.4172	7.8654	5.2293	9.19308
O94973	4.32357	3.71202	5.10557	4.36182	2.86793	3.36205	6.85035	4.53474	5.06351	8.31358	4.39246	8.92244	8.53911	16.0311	9.84056	7.11924	6.90473	10.9793	8.4467	3.97469	9.19189
P55196	6.27802	5.95796	8.44977	5.26749	1.4969	2.56925	12.4178	6.35071	9.38215	7.75533	8.48378	11.3297	10.1793	15.2355	7.4246	3.59315	3.78647	13.3524	3.55026	7.46902	9.17786
Q96RP9	0.861255	2.02395	4.18993	2.43169	2.19936	1.79499	7.99308	7.50632	7.58109	6.58633	2.45416	19.2127	9.91338	14.7603	11.1932	8.44429	7.73532	12.6955	6.46161	4.91841	9.17753
O75489	9.57868	8.99346	7.90058	7.24461	12.9807	17.9727	10.5186	6.56428	12.2075	10.7533	8.85963	11.7699	10.7891	14.3022	10.3166	6.13098	4.66744	11.2015	7.43743	4.41242	9.17474
P02652	2.00449	4.59687	2.39228	3.95873	1.26039	10.3258	3.84165	1.59979	0.949397	1.97479	2.23034	14.1691	12.7635	3.60472	7.58791	17.4503	13.8148	3.94515	5.75701	25.7376	9.15958
Q9NTJ5	7.20626	10.4783	10.2471	9.45024	5.77787	7.39764	11.8491	6.69534	10.5998	8.31422	12.8315	9.44396	7.37695	10.5294	7.86964	4.38779	4.11179	8.48408	4.65517	4.11336	9.14678
Q92484	0.603033	2.39735	1.73919	1.38921	0.731668	0.566213	0.296003	0.914231	0.357576	1.13394	0.661866	1.04842	0.791894	2.51478	4.71023	0.409485	0.414057	1.64986	0.323416	0.656517	9.14435
Q9Y5K6	1.3594	2.2752	3.25652	1.5428	1.68845	3.98215	2.68964	2.14675	3.64666	6.05154	1.18907	9.54871	4.57145	11.2262	11.1907	5.72998	3.15803	9.42924	6.4684	2.65081	9.14237
Q15046	18.4895	37.0233	17.2829	14.2947	13.3076	13.5195	28.8477	20.109	30.4164	25.6547	26.6821	10.4785	9.52611	9.67708	12.597	8.83377	7.26471	10.7122	7.79162	5.82281	9.13936
O75223	7.79466	7.89527	8.24768	5.69283	8.74721	16.3829	10.9756	13.1759	15.2366	21.5828	13.489	5.27479	10.0006	12.0103	5.32148	6.53028	3.66408	8.03338	2.32567	8.18801	9.12066
P83731	9.68235	12.7703	13.6065	11.0996	6.27271	28.2199	46.4418	23.7112	33.3751	48.5956	25.6322	12.7788	14.7574	17.9441	4.02964	7.8996	1.3658	1.25812	10.0302	5.36694	9.11195
Q96HU1	1.38625	7.37755	1.64077	0.623787	1.04983	1.52951	0.774022	0.880047	1.32182	1.94152	1.27811	4.99801	6.58954	6.10303	9.11913	3.83695	5.21456	7.70899	4.86968	3.90687	9.09849
Q8NBF2	4.79485	9.79547	7.69293	6.71151	4.76749	3.46466	4.53531	4.87384	5.87974	7.9246	4.6789	8.59868	6.41127	9.27561	7.57661	7.38197	6.57251	6.60301	3.5186	2.87449	9.09364
O95834	9.50105	13.6658	10.7417	7.12489	5.206	10.6905	7.04478	7.2855	12.0194	8.87962	10.3659	6.49761	5.39997	18.1015	9.10335	4.89535	4.81711	12.6982	7.42369	3.2824	9.08288
Q9Y285	2.8358	3.5487	4.17102	3.59045	1.7658	2.54497	6.69427	5.43798	7.05807	4.30151	5.26743	7.32534	8.61732	8.99544	7.72859	4.88004	4.23767	6.78579	4.65953	4.16929	9.07193
Q92544	5.05042	6.06673	7.98834	3.8707	4.62956	10.7159	12.8502	11.8071	10.9185	11.5661	28.3245	9.55189	6.4352	8.0279	12.4046	3.22974	2.43678	5.75658	1.94355	4.64906	9.03885
P51858	12.556	12.3631	12.962	15.7795	4.8925	20.8937	21.4369	14.8401	20.3605	32.5793	18.3076	13.2747	7.424	16.7265	12.665	7.02326	9.54706	20.8595	12.0408	4.48416	9.02007
O94874	7.34981	7.28474	11.7649	8.85681	4.00714	6.2836	10.581	5.48601	7.51746	12.6664	7.56632	8.47513	6.06117	16.7601	9.23404	6.05392	3.93305	9.19225	5.81138	2.86781	9.01713
O95747	3.60376	4.00014	3.9713	4.03889	2.90396	9.08767	5.17816	3.54622	4.831	3.42937	2.68545	7.64158	6.20427	9.47539	7.69375	5.51645	7.14954	12.2126	5.54249	3.55672	9.00782
Q9H3Z4	1.68276	3.93149	2.84396	1.28122	0.831802	3.54621	2.65092	1.58811	2.7366	2.44479	4.3924	3.11718	4.72687	10.4849	5.55545	1.70357	2.5173	4.84219	0.924006	2.76577	9.00524
Q8NFT2	2.75371	4.95452	5.61819	2.5774	4.17318	3.94749	3.20741	5.40646	8.30172	8.82221	4.67778	10.9273	9.87501	13.1409	11.0094	7.77129	8.47762	15.1964	5.39888	7.22885	9.00486
Q9Y4J8	3.41314	3.96607	5.64331	7.27111	8.18571	3.30839	1.88457	4.14705	4.26056	2.99923	4.98556	8.05619	13.0949	14.2929	9.56897	4.94717	4.57975	7.83144	7.46572	4.61839	8.97895
P08708	3.42621	3.75431	5.06391	5.4744	2.19644	11.347	16.1874	8.10445	13.8224	22.9549	7.79218	9.4842	9.15201	12.3163	10.9302	7.50738	8.83944	7.09873	13.1572	4.14336	8.97587
O75531	0.50327	0.873854	0.727874	1.02337		0.568096	4.28626	0.907977	2.18817	1.80099	1.94897	10.5733	9.87879	12.5824	6.88375	7.21291	6.64948	12.0196	11.1879	3.61478	8.96704
P61457	8.09902	10.836	7.28309	8.01402	6.43513	38.5388	8.4786	9.64426	17.6122	38.7796	9.89217	7.56849	12.2357	10.722	8.45896	5.63331	4.8903	6.15789	4.43109	3.16834	8.96661
P08621	12.2609	11.8812	16.263	7.96555	6.24512	13.6867	21.8919	12.2886	16.5329	26.9959	17.8653	10.6149	7.26662	5.7113	6.40251	11.1941	12.0301	5.5415	12.0435	5.24841	8.96184
P45973	1.0741	0.863911	0.757092	1.77326	0.824302	0.642679	2.67615	2.72388	2.49875	2.42914	2.20194	15.1488	15.1614	17.2943	9.8856	33.2025	15.86	9.1016	14.9793	12.9443	8.94457
Q9NRX4	1.88579	5.63587	2.79033	3.3545	2.7519	7.97693	2.8862	1.81012	2.70257	2.77841	10.4772	4.74302	3.44537	4.5767	6.75488	5.02162	2.97726	3.21027	2.12279	1.5807	8.93737
Q5JPE7	6.28807	7.56195	7.90892	4.42226	10.9682	6.36625	11.9921	5.67656	8.47272	12.1926	9.19985	7.51578	6.82099	10.7922	7.03903	3.99598	3.44103	9.50785	3.33127	2.33875	8.93401
P00734	8.61235	7.07249	10.1237	10.7589	5.35413	10.6936	8.53006	8.81094	7.58683	5.95539	5.30382	10.137	15.4173	6.55656	10.1072	17.5244	20.3112	12.8483	17.3147	22.0401	8.91691
Q9HCE1	6.16921	3.56703	5.66167	5.08076	1.91	5.3539	7.8055	4.35127	6.68488	5.96407	5.55448	9.50911	5.43773	12.7398	9.37167	6.57515	8.86609	11.4272	16.9995	4.28651	8.8988
Q8N1F7	9.13651	4.55645	5.96853	6.45146	1.48434	7.83227	15.8291	10.7641	12.6329	15.5053	8.35605	10.3954	12.0249	11.5759	9.8796	6.85615	4.97766	12.0883	7.94959	4.03527	8.89787
P02730	8.454	13.5239	4.88357	7.4788	3.52592	6.64292	8.13587	7.19075	6.23907	3.34793	14.9507	7.40317	8.73898	5.85164	19.7809	12.0902	8.02172	19.1718	9.1309	59.122	8.87647
P35813	3.91066	3.84009	4.87024	4.00231	2.42938	3.74426	5.70573	4.32515	4.44033	8.09981	3.76393	6.72316	9.43704	10.7089	6.92411	2.94631	2.01237	8.76301	2.52734	3.18255	8.85653
Q9Y5M8	4.69093	2.54538	4.29921	3.93573	2.12035	4.14389	8.00442	3.6111	5.23926	11.1935	4.39322	8.03747	12.1854	10.3832	7.53936	9.08286	4.44304	10.1022	10.9953	6.09238	8.83635
Q13439	4.85543	5.20734	5.20777	3.06876	2.98236	5.57747	7.7936	5.61556	6.95974	9.06996	7.9749	9.42538	10.0614	15.5456	11.7061	4.33007	6.084	13.9237	7.36366	3.91707	8.83472
P28907	6.88138	12.1566	8.89972	2.42703	12.8247	6.88965	6.12539	1.93549	5.39301	2.95072	2.30928	5.94769	3.85457	3.0212	7.66942	4.17983	3.95246	17.0147	2.44873	2.04621	8.81964
P61970	5.80509	8.16507	7.81982	9.23516	4.37842	8.26239	9.53978	8.39383	8.96366	12.7436	10.1079	11	6.55346	10.6268	10.9841	7.90912	6.11316	11.4304	7.0994	4.20567	8.81446
Q13596	6.87043	5.63097	6.60354	8.13188	2.50125	4.79245	5.3713	7.20448	7.78852	9.03016	6.7454	8.53137	7.56134	9.40766	9.57076	5.25141	6.26919	8.92776	6.66179	3.83952	8.81008
Q9BPW8	9.2458	5.18434	9.53159	7.00929	10.2185	5.35953	23.0175	24.3788	14.1835	16.6841	9.65259	7.35093	8.2999	14.8924	6.55712	7.26543	5.88424	12.2812	4.35283	5.23391	8.78407
P55011	11.77	16.8848	42.5427	6.30156	43.0613	21.953	4.40026	11.2242	9.97059	8.09549	6.69616	18.647	17.1997	9.76747	14.6754	8.68119	14.7991	12.5227	16.6689	10.2419	8.74539
P11310	7.74096	6.23625	6.49262	5.2844	6.96862	6.39463	9.16946	18.5656	17.1399	13.8761	13.2281	8.95058	6.7459	11.4788	6.02466	6.29133	4.92308	6.38459	3.87013	4.43815	8.73508
Q92747	14.4381	14.4579	18.0903	12.1455	7.13822	11.0321	12.2057	12.5689	18.9222	11.1693	18.161	8.76807	7.57947	9.53597	7.87783	6.12368	6.13409	7.431	8.39411	3.99611	8.71312
O75955	19.1428	26.5076	28.3744	21.0785	8.07915	15.6465	15.4352	16.335	17.3515	20.4008	19.6391	7.82222	5.80655	8.78115	12.1391	5.7769	8.19932	14.5668	10.1017	4.48571	8.70923
P61619	18.817	12.1638	15.7193	10.1223	2.96897	11.4222	31.5887	17.0726	23.842	33.9983	23.1664	8.11362	8.50662	6.21044	8.49999	4.53648	6.49953	5.05802	4.34177	6.08113	8.69258
O43772	3.34613	1.82774	2.63444	1.20065	7.91174	4.95895	3.55479	2.6579	5.09407	5.03553	3.29189	3.76069	8.98005	20.6648	8.55397	5.19645	5.00542	28.7792	2.94672	12.2769	8.68241
Q15293	18.9174	17.6403	20.8292	24.4623	8.53894	16.9163	17.6427	19.8702	25.5929	15.5648	14.0052	16.1616	7.79197	6.30991	7.60631	5.49655	3.59356	7.24008	4.78834	1.50991	8.68076
Q6SZW1	0.262118	0.117976	0.2729	0.41136	0.119324	0.00801498	0.148932	0.131515	0.168792	0.186798	0.138358	13.1802	11.9254	12.1495	8.64655	6.38872	9.21519	10.0418	7.97292	4.66579	8.64989
Q08378	6.87508	5.12041	8.07298	6.59912	2.04768	4.80864	9.41981	6.22693	8.40232	6.05715	9.55526	9.9421	8.57799	8.22915	8.178	4.05768	7.5821	8.53748	6.99577	3.69682	8.61191
Q12791	0.192512	0.161653	0.247388	0.315313	0.168929	0.0202297	0.0472689	0.191842	0.112433	0.222288	0.446453	2.59026	4.69008	3.55387	10.9338	8.80094	5.62159	3.11777	5.18703	4.57533	8.60963
Q9P2R7	18.0852	11.903	13.7799	16.42	11.2793	10.551	17.6325	15.9589	14.9507	16.4204	24.3791	15.9473	7.48185	19.0088	11.8806	8.13601	10.5974	12.1379	7.01	6.38383	8.60732
Q86UE4	3.42997	3.03343	4.03756	4.48567	4.25869	4.37858	12.3557	5.53215	7.76532	11.5454	4.17097	13.3548	13.878	11.431	7.82314	9.39535	16.0593	10.2207	10.2371	5.69917	8.6066
P47985	44.8106	43.5045	47.0598	27.9306	23.7368	33.6553	43.1262	52.9464	71.6233	52.7458	54.5214	10.831	14.2204	15.4464	9.34532	9.74423	8.09634	12.8515	4.96923	7.5819	8.59603
P21912	5.70095	7.26417	6.72108	4.48083	6.05479	5.80094	7.64199	11.7381	9.92632	7.85119	4.85128	8.55476	7.92781	12.0236	7.79943	8.60863	5.00862	7.51761	6.77593	5.4304	8.59495
P22352	4.27569	5.56135	6.39563	9.31634	4.31066	0.765939	5.05964	14.0238	8.00419	7.20092	9.19892	12.1516	14.0575	10.5359	8.6286	20.6014	22.1682	13.3829	24.9346	9.75952	8.58946
P04179	54.5962	18.4402	21.414	67.5237	34.8606	17.8354	44.8733	45.2472	68.4949	36.2931	30.5928	16.6529	15.8646	5.2305	18.7655	22.341	38.2672	7.35947	10.7376	14.023	8.58585
Q9Y5X3	7.50313	10.6085	6.76556	8.06695	6.10867	7.77935	6.94625	8.09674	8.96135	8.60909	10.0773	8.70865	6.31254	8.19216	8.00159	5.27677	4.13786	9.25494	7.30898	4.08913	8.5833
Q6UXI9	1.67092	4.19347	2.13538	1.6207	1.83979	0.552504	2.06597	1.00636	1.32501	2.07095	2.52542	20.5415	7.70431	7.17848	7.23772	9.72649	7.68537	2.35821	5.199	8.01315	8.58266
P58499	2.13229	2.09076	5.44774	1.37728	0.652087	11.4961	1.28714	1.69955	2.38372	2.3414	5.30851	2.6979	6.20736	9.40758	8.30552	2.00183	1.49626	1.54729	1.04036	1.54487	8.55697
O14617	2.57382	1.4993	2.92778	2.68195	1.91064	3.99425	3.32339	2.31212	3.01547	2.23521	1.34654	8.16613	7.99071	11.5274	8.73355	5.78509	5.96855	13.3381	6.09982	2.6971	8.54216
Q96I24	3.41091	6.65146	4.55305	2.75135	4.71236	5.10477	8.3606	6.35382	8.56743	7.78806	7.33683	9.73323	8.63023	9.82991	8.09071	5.93206	3.80838	8.05775	3.76579	2.50746	8.53962
P78344	5.78099	3.93568	6.81151	3.59767	17.097	5.36713	6.47011	6.1309	5.82819	6.75735	5.21211	7.54617	8.58823	8.70808	7.39185	5.27251	4.76522	7.92639	6.28725	3.16278	8.51258
Q8WWI1	0.87849	1.67337	1.74427	0.768214	1.93724	0.959565	2.15365	0.947606	2.04968	1.04117	1.61455	3.01922	7.3177	2.58158	5.34892	6.1952	5.60669	3.2937	1.48203	1.81118	8.49889
P12694	3.96619	4.95153	5.95817	2.3929	3.30478	3.34346	6.15791	8.51342	6.86752	4.9307	4.58607	2.99037	2.86744	7.51695	7.09257	3.29425	3.42531	4.45126	2.62352	2.36964	8.49347
Q02338	32.7106	7.79118	12.1308	12.9827	6.66689	11.6474	28.4632	21.5494	29.8684	13.377	32.1896	5.97629	3.23786	12.0669	6.52238	9.56341	2.34196	16.219	2.63547	1.73049	8.47344
Q6ZVM7	2.43776	2.57265	1.36574	1.67895	0.615565	4.37175	1.80559	1.67175	2.66316	3.24398	3.1284	2.99611	4.0003	8.59945	5.71127	2.56535	2.20994	5.79194	2.2933	3.00802	8.46215
Q9BZK7	3.64489	4.72725	4.68587	4.76646	1.55076	2.07203	4.93916	4.50378	5.08404	5.20846	7.08751	12.5679	6.61491	6.33004	10.1303	9.15899	9.73069	13.2515	7.01133	5.6281	8.4504
Q9Y6Y8	5.44375	9.36569	8.18472	5.24787	2.02858	6.41112	6.92333	6.20755	10.0923	4.33282	7.34432	10.4687	6.81588	12.1507	7.55016	3.44182	3.36088	7.10635	4.34952	2.65307	8.44977
P43307	2.1658	1.20729	2.52563	1.34405	0.358333	2.20465	4.59325	2.21838	3.49465	4.99109	3.34074	5.37502	9.42215	8.76049	7.87616	3.86719	2.29961	6.83925	3.12884	3.18554	8.44784
O94855	2.00582	2.69483	2.79047	0.821988	1.20495	3.0135	3.35802	3.02758	3.70207	3.12703	2.848	7.24162	7.50186	8.27978	8.08665	3.31335	2.91844	7.02186	2.73141	1.03891	8.39964
P09669	0.905707	1.38455	0.966382	1.42235	1.77409	1.15688	4.87613	3.22998	2.01582	3.52979	4.2523	13.8442	13.6731	10.9084	9.38343	8.45131	5.97153	8.21843	5.5591	6.06993	8.39803
Q15417	1.34922	1.12075	0.881634	2.49584	1.07638	2.51209	4.35257	2.00754	2.61781	1.6017	2.30604	16.3397	14.9732	13.6371	3.94473	29.0068	8.68665	15.3566	7.08957	15.7963	8.39371
P29218	3.54375	5.94535	6.66179	5.02349	3.70616	4.86953	6.94306	4.23868	4.09737	5.06188	5.98053	5.84163	3.15713	12.5417	5.34758	3.09502	4.31664	6.51956	2.75405	3.52506	8.38906
Q6NXG1	0.514145	0.568898	0.80435	0.680471	2.66949	0.944542	3.98359	1.0697	1.27107	1.77655	1.89177	10.3527	17.849	11.1545	11.2592	14.9492	5.94482	16.1766	7.53845	50.8512	8.38613
P02649	9.8123	1.90981	5.05952	7.7938	2.27618	15.5775	16.084	8.79391	6.52139	11.7459	8.7113	19.546	16.3913	6.62633	9.0694	28.2752	24.0741	9.77687	8.98866	17.8178	8.38492
Q7Z7H5	6.50048	5.63598	10.2238	6.56342	0.995227	6.33737	8.03047	9.36107	7.812	10.8133	5.38835	8.28716	5.80563	8.18205	4.72795	3.1555	2.81699	7.82869	1.91126	4.86729	8.36294
P06730	6.68904	7.44691	9.2397	5.64896	1.95414	12.5766	18.8308	10.6666	11.4693	13.5126	13.319	7.45206	7.46813	8.67649	8.06186	3.38307	3.8144	9.07136	4.8847	2.63648	8.34564
Q6UWY5	44.0231	37.718	19.2886	103.321	21.9337	75.2034	46.5057	31.6796	30.339	24.176	37.2696	6.36942	11.0202	8.59995	14.9198	16.0173	11.5466	2.67022	10.0839	30.5044	8.32907
Q7RTV0	3.15464	13.8547	2.89021	2.3445	1.55437	2.38873	8.29332	5.11124	5.8374	9.38398	7.36452	2.25295	2.29	4.49784	3.42172	1.51312	0.406204	1.99881	1.85288	2.29572	8.30292
P49959	3.00483	16.0104	5.64221	4.05547	13.2989	3.7089	9.89804	15.4418	15.1095	8.40423	5.70511	8.76352	9.49675	11.5623	12.0695	5.92353	5.60171	10.2098	6.46645	4.52559	8.28445
P19105												14.5781	11.2642	13.1052	6.08572	14.5634	1.40521	4.60318	11.8622	6.9301	8.27948
Q8IWX8	1.20132	1.68931	1.68149	1.75195	0.545573	1.27086	3.23097	2.03327	2.44942	2.56811	2.46426	5.59742	7.52495	9.54661	7.77014	5.57962	5.47795	5.02664	5.25536	4.77759	8.27418
O60841	2.52012	4.00165	4.62548	3.58081	2.49815	3.42279	8.07246	5.54997	6.56727	9.32609	4.41929	5.36841	7.2122	6.85844	7.01831	2.72601	2.59728	7.80296	2.85984	1.32913	8.2591
A0AV96	1.43667	3.52804	4.5364	0.856933	1.98915	1.25727	1.18825	2.0483	1.73266	3.37106	1.54553	7.55392	5.52781	6.78934	10.1428	1.67744	1.20373	5.06783	2.5416	2.91946	8.25827
Q15257	6.78399	6.8554	6.27622	5.88737	2.3274	6.51234	8.74866	7.6752	9.37446	5.6851	14.572	10.2618	9.17977	14.3565	10.5593	7.34276	7.38712	15.6914	9.21308	4.87896	8.25161
P60891	18.7879	18.5165	16.2172	14.7607	21.0254	27.21	13.6023	12.217	16.4413	11.7333	21.1494	7.10836	8.55286	14.0046	11.6951	5.85001	5.55081	10.2844	5.24802	6.07702	8.24589
Q7Z2W4	3.72659	4.01627	6.58617	6.02019	1.26401	1.39828	4.95593	5.13054	5.28627	3.04188	2.67719	11.3671	12.0645	8.61546	12.2448	9.43367	10.7181	12.7931	8.74718	10.7722	8.24005
Q8WZA9	2.16794	1.92275	2.37427	2.10487	0.367889	11.1785	4.25132	6.61522	4.28715	3.22909	3.88541	7.57716	12.3544	7.89682	6.58077	6.11421	9.08127	5.35299	3.61959	4.57681	8.23087
Q15717	12.8055	13.4598	13.3036	12.9148	5.84747	14.394	29.2296	23.0134	22.5888	23.8493	26.665	12.8309	14.4232	12.9905	11.8057	7.6064	5.49813	14.1279	8.51335	5.83866	8.22951
Q9Y3A5	18.9617	10.9687	14.6789	12.8179	6.89355	11.5674	18.8275	16.6175	25.0243	17.0292	19.6663	8.12279	8.96557	9.47217	7.56111	6.69976	10.2745	11.3097	7.28472	14.4539	8.2283
Q9ULA0	22.4194	25.4337	19.3945	24.5155	8.5077	17.0131	12.1247	22.1811	20.8184	30.4675	20.7418	14.2131	7.9089	11.5174	9.38681	9.75584	10.2482	12.7769	9.43838	4.46048	8.20058
Q9Y446	5.33339	4.96761	5.14633	1.97279	7.31209	12.33	14.3447	6.75899	12.0516	10.8477	9.60748	3.91868	10.4976	6.62261	11.003	6.51943	3.74538	5.07454	3.75645	4.54559	8.19592
Q9H3P7	3.27465	2.64038	4.77818	2.01364	3.1451	3.23269	9.87674	5.44043	4.92087	6.91519	2.74797	16.6637	7.79499	5.97962	7.79155	4.58726	2.00094	4.87541	1.84459	2.35634	8.1539
Q9BY44	1.52806	2.06429	3.32703	2.18999	1.55042	1.99938	6.14598	2.07024	3.94948	17.7963	3.10879	13.8771	7.90513	6.81094	7.42105	6.51558	3.31829	10.0069	6.62626	3.44702	8.13911
P27694	21.5874	17.3624	16.4057	13.1369	2.24572	12.283	24.8698	11.959	16.936	21.3555	11.1519	7.84029	10.7602	11.0794	8.52897	5.21449	3.93945	8.78179	4.4425	3.3707	8.13661
Q9UHB6	6.04443	3.20474	6.80359	5.12439	15.3948	10.4023	8.57215	9.70204	8.93321	5.75617	5.32351	7.64999	9.46742	9.7491	7.97844	5.98723	4.47125	8.6046	5.57134	4.38207	8.12029
P09104	6.2794	8.75249	8.25189	15.0587	7.40398	3.68494	4.54927	7.1985	7.48653	4.30584	3.34123	4.73303	2.58622	5.45599	2.9256	6.05512	9.56543	5.71933	8.27193	2.37593	8.11922
Q9UEY8	4.86443	3.95773	3.97415	6.92986	2.44159	0.892695	3.45625	5.16593	2.63729	8.57264	2.66605	9.40688	5.30584	7.49398	8.57361	5.0625	8.68215	8.34883	5.55897	6.73159	8.1082
P31146	39.6836	10.7625	13.5628	37.8583	13.236	22.6433	102.034	47.6429	40.1295	39.9397	15.8238	26.1429	17.2776	6.96321	9.76351	10.6114	19.4298	8.76627	15.4258	4.75415	8.10606
Q9Y6Q5	6.54822	9.61451	10.3985	6.03604	4.28698	8.50812	8.83356	6.3519	9.44335	10.7548	6.53124	4.91685	6.28055	7.80113	10.0148	3.10966	2.52412	5.41436	3.38807	3.72953	8.10339
Q9BXR0	0.698282	0.386723	0.514379	0.278831	0.771344	1.63299	0.918652	0.878804	0.905298	0.935145	0.855123	7.19869	5.48588	6.30991	7.62423	5.86345	11.7931	14.0014	17.8682	3.60891	8.09009
O95202	1.448	1.4367	1.13982	1.60666	1.88152	3.14323	7.19924	5.97689	3.39723	4.38694	1.94965	12.6012	12.3926	14.4981	11.3579	6.98864	9.87363	16.8304	6.54997	4.89159	8.07058
O95816	6.7505	4.53667	8.0657	6.92635	4.75323	5.74343	1.58542	7.38885	4.72285	5.886	8.70305	5.39069	5.21056	10.5697	8.35077	5.99492	7.67514	8.20642	7.93504	2.89729	8.05916
Q13177	3.28781	1.82209	5.0163	4.32311	1.76536	4.43824	8.47512	4.07525	6.75151	6.17253	5.8016	14.806	6.95444	11.634	8.53372	5.88678	4.76806	10.7925	5.35628	3.78081	8.0205
P46977	12.2185	13.0438	14.4655	12.1401	3.45567	8.89056	20.6795	13.2787	14.3872	19.4268	13.9561	9.30618	9.71666	9.36712	8.29828	4.90157	5.62132	8.27476	5.93569	3.34184	8.00951
Q13435	34.9585	24.8323	27.576	21.6698	13.2467	12.2479	25.4687	30.5949	30.015	27.4383	29.3043	11.415	9.43114	10.9913	10.0918	8.08135	4.16569	5.53083	8.00895	4.05079	8.00846
O96000	1.17555	2.49753	1.7189	1.36357	2.87073	1.46054	5.34598	3.11699	4.07791	6.11755	3.1547	10.8417	10.7829	11.9601	7.8226	5.07259	4.97379	8.0571	4.77338	4.80034	7.99994
Q13247	18.0521	13.3336	36.0669	23.7902	6.84045	17.2684	39.9849	26.1336	31.5547	44.3757	30.501	12.0743	13.1709	12.7792	9.12281	6.93341	3.31852	7.47476	7.23892	4.74314	7.99979
P60510	0.249361	0.229548	0.303406	0.208612	0.097324	0.280987	0.664083	0.373346	0.591114	0.895894	0.327031	10.6152	10.0364	6.02527	10.111	7.29222	8.80349	7.37302	7.28213	4.43138	7.99368
Q12792	10.6939	11.0139	13.1934	11.5433	6.12726	8.82173	14.6112	14.1721	15.3112	13.6879	16.0393	7.79566	7.25996	8.99766	9.8786	5.94463	5.99585	13.4056	5.06277	4.19055	7.98068
Q9UHB9	10.4897	6.46918	7.29943	9.96632	6.06399	7.91369	13.7352	9.65035	10.662	8.50542	7.72513	7.91175	7.19088	7.05336	7.17392	6.55291	6.18598	4.79794	6.59867	5.75852	7.97514
O75251	3.75772	3.59898	3.07523	2.76127	0.839075	4.08645	5.8682	3.41295	6.02283	3.20926	7.29048	6.46741	5.40296	7.89625	6.98245	4.26827	5.09683	7.3199	6.30068	2.74012	7.96796
Q9C0C2	8.87356	8.99985	10.6898	6.5048	1.46975	14.2498	12.9704	10.8168	12.1577	10.4942	4.90345	9.01132	10.8592	10.6647	11.8951	5.76852	8.31077	9.5362	5.32496	5.21732	7.96754
O60313	10.506	11.1508	16.1329	13.3953	11.785	4.45167	21.535	24.26	20.7989	14.7634	15.7195	16.5395	7.11587	11.4768	9.88751	8.52499	10.4753	11.7206	8.14496	34.0872	7.9595
Q16543	9.62611	9.22859	10.5675	9.91135	6.4513	13.5299	22.2183	10.1094	13.6333	18.3942	9.77238	10.8072	10.6181	12.4217	11.5404	6.64592	9.53944	9.70078	7.10994	5.42715	7.95219
Q8TC07	0.537511	0.886421	1.32581	0.877758	1.00007	1.30605	1.3139	1.25094	1.92914	1.66018	0.916563	10.9157	11.8136	7.18765	8.76257	6.98698	8.0106	8.69054	6.07881	5.99552	7.9424
O76054	4.42085	6.60821	5.58875	4.67055	4.19408	6.66138	4.64922	2.46123	4.31171	4.69483	1.4263	1.74133	2.09068	8.74904	17.0341	1.49717	1.33874	8.94486	2.6399	1.67706	7.93224
Q687X5	3.09199	3.48054	2.59205	2.76861	2.50915	15.0282	30.815	3.30017	9.34116	8.17982	3.75694	3.53029	4.08252	20.981	17.6601	8.19263	6.35079	1.24259	4.18445	4.34207	7.91601
Q8IW45	5.36413	4.40617	3.79939	5.32405	5.37768	4.53874	5.60179	5.55622	6.66186	3.80476	8.87257	4.50975	2.72962	6.42675	4.36802	4.47296	4.43811	9.29087	3.84563	2.52964	7.91294
Q15121	8.35818	5.64629	4.35576	6.70531	2.87894	16.1922	7.14621	3.24847	5.98206	5.25111	2.02969	10.9586	6.32732	9.50221	5.93868	7.19056	9.75528	13.1637	11.7111	5.18731	7.90077
Q15643	5.50786	3.64967	5.31467	5.99688	10.4563	5.51371	6.30401	5.86396	4.64386	4.65011	6.40857	6.15701	6.73006	5.83072	5.66941	5.38077	14.0711	5.16721	8.9117	3.83359	7.8985
P98194	3.01912	31.4291	5.39177	2.96521	1.38041	2.41638	8.6677	9.85806	8.24684	10.9887	2.95146	9.83663	6.07509	9.06754	17.6921	2.57967	2.42886	13.7426	1.86854	3.14015	7.88888
Q9H173	2.56687	3.7204	4.72402	1.91705		5.67585	2.79186	2.48388	3.76752	3.95639	3.45528	8.01684	5.23324	7.42493	6.71691	1.85829	1.62782	4.68542	1.71455	1.9706	7.87879
Q9BXP5	11.9741	10.5685	11.5167	7.61406	4.67789	12.9861	19.8304	14.4271	13.2278	22.3789	14.2649	11.2455	10.3782	8.00233	9.15076	5.11094	3.54118	7.93635	3.566	4.17255	7.86678
P62854	3.75369	2.1719	3.65122	2.89565	0.663104	2.60373	11.092	5.60747	8.7018	10.2256	15.0578	10.2928	14.6959	8.05946	5.86469	6.29496	3.35401	3.55892	4.52397	5.11329	7.86393
Q14192	2.89134	1.93871	2.69902	5.24528	1.56557	2.24993	4.37341	3.69472	2.90252	1.91085	5.00737	13.4665	13.2514	6.45193	3.91483	22.3564	5.28566	11.5699	8.25027	7.44062	7.85194
Q96CV9	0.966863	0.789239	0.719725	0.762378	0.693348	0.78927	1.67936	1.14407	1.21723	1.74942	1.37886	8.62479	7.82429	9.47049	8.19263	5.86688	6.95473	7.87713	4.95894	4.3654	7.83408
P01031	10.5988	9.91432	10.3448	10.2284	3.27645	18.7478	8.36789	8.57509	8.03999	8.87867	10.116	9.36458	12.3399	5.07525	7.19293	12.644	17.5918	8.08128	8.42825	18.966	7.81215
Q96E39	2.83148	6.47518	4.31008	4.43483	1.06755	3.94005	4.25092	4.67916	5.41559	5.94627	5.08856	10.082	9.9056	12.3063	7.40611	6.87383	3.32207	6.77809	7.57553	3.98182	7.7803
Q9Y2B0	3.78949	2.18238	2.74761	2.51928	0.750435	5.06973	5.44075	3.57796	7.26589	6.57296	6.43353	10.661	7.45609	10.5026	5.18631	4.32495	2.92629	9.09872	4.18115	6.1742	7.77846
P41219	27.5065	10.5259	35.5573	6.9074	6.10287	5.57965	9.21289	12.079	17.2714	14.8098	33.2296	8.54073	13.1881	8.76986	7.6211	6.27815	19.1717	12.619	5.30577	26.8273	7.77386
Q14254	16.2595	21.27	25.9715	17.7223	7.161	14.0373	14.4522	14.4526	16.0388	20.4769	10.6522	8.12113	6.11116	8.8074	12.7667	6.42853	7.30741	13.5294	11.3032	4.84078	7.77371
O15371	4.7099	3.2216	5.33249	4.38942	5.06705	4.62995	8.56333	6.4075	8.4147	8.82627	6.55876	6.48894	8.45419	12.0216	8.08808	4.63242	4.5866	9.49282	6.22264	2.6066	7.77195
P17900	2.23756	3.32403	2.80085	2.12809	2.52825	4.04924	4.4373	2.44048	2.54521	6.56159	3.8994	6.32356	5.3238	9.56904	8.54534	4.6166	5.56371	6.40328	4.15528	5.25594	7.75917
O15231	14.2277	10.892	17.8267	11.8898	9.02894	8.15957	9.06534	11.6574	17.4729	8.48438	11.3291	2.53517	0.966793	2.51915	6.3643	3.30836	6.90438	2.74527	11.2454	1.32445	7.73223
O75534	6.27804	5.44727	8.30336	7.5915	16.8448	4.08145	11.8444	6.1517	10.5721	7.27914	6.65307	8.71304	9.71307	10.5004	8.56909	4.27006	2.50744	8.35919	4.6281	3.85595	7.72458
O43684	8.40306	3.6996	5.59981	5.34965	5.28886	6.60489	10.0872	8.96636	8.57065	12.045	10.4678	9.38765	10.7884	8.29521	10.5407	6.20214	7.94424	10.0484	5.42209	3.08193	7.69545
P46926	9.8529	7.04197	6.65058	7.99927	3.72911	3.22046	8.5705	9.46511	10.0486	15.0744	6.72788	9.60649	6.08528	8.46169	6.95749	6.87359	6.23201	10.2161	8.10456	2.90006	7.68633
Q9Y570	2.23578	2.36601	2.34829	1.61593	0.727882	0.933335	3.54511	2.15186	2.74318	1.73396	2.24669	9.28028	6.63519	10.7928	9.22485	4.58185	4.02323	9.5692	3.72756	2.39001	7.68629
Q01844	1.88356	4.03787	3.32101	2.18918	2.02535	5.32006	4.64998	3.42959	5.41317	2.93259	2.84969	4.8911	4.49146	6.34434	3.56023	3.28013	0.720562	0.788064	3.54008	1.25846	7.68327
P84098	44.2564	31.879	29.4866	27.8969	21.9355	40.4808	99.267	48.5173	73.5335	92.0848	62.263	16.6491	17.6017	14.881	6.29413	9.42069	3.75933	2.58342	7.87151	9.98244	7.67508
Q9NVS9	1.47381	3.2002	2.45252	2.67465	2.46606	3.09609	3.91134	4.89211	7.40958	5.21866	2.94543	6.37512	4.20545	11.8762	9.35163	3.52338	1.24766	4.24115	2.98605	0.910787	7.66397
Q2M2I8	0.717143	0.988971	0.610106	0.340763	1.9758	0.921305	1.48987	1.18543	0.981334	0.35149	1.07439	8.86264	9.88568	13.5918	9.04071	3.70502	3.44786	14.5524	4.90117	3.00275	7.65561
Q99439	6.19864	3.32858	6.15308	7.12793	7.02137	3.04245	10.206	6.97899	6.26256	6.87965	8.09078	8.78127	7.57886	7.14412	5.36174	11.7059	3.84439	8.43155	5.27351	4.44972	7.6446
Q9P2T1	4.89869	5.20309	6.98522	3.79184	1.44798	10.2848	2.65941	4.30107	2.83023	5.04296	3.17646	9.58481	10.6512	9.09102	7.86413	5.07454	5.06143	7.00475	4.50842	4.11013	7.64031
Q53SF7	1.19395	1.55578	1.5465	0.300915	0.871565	4.08188	1.49539	1.17479	1.91696	1.52498	3.25782	4.98466	12.4789	5.00527	5.71012	2.26775	2.94481	6.85034	3.08252	1.97068	7.63981
P56556	0.632571	5.41956	2.46894	3.27649	1.35113	1.3127	3.43695	2.45207	5.79764	7.55011	4.16471	7.25889	8.77791	6.66047	6.44227	7.55033	5.86652	4.55986	3.16872	6.34588	7.6318
P49916	2.61711	2.33289	3.79503	1.20968	0.670676	4.9867	10.7416	3.70455	3.21295	20.4768	4.05903	4.83121	5.80205	11.0109	4.31615	2.37204	1.57783	10.2439	2.5234	2.09427	7.61458
P51553	6.73895	28.3023	6.82441	4.82249	22.0835	5.30456	26.7622	18.0987	16.115	4.60147	24.7503	6.40927	6.60822	9.86042	6.32697	5.47944	4.46717	8.11973	4.12632	3.33565	7.61277
P18065	0.519558	2.0805	1.89179	0.452688	1.91488	3.31615	2.55328	0.317909	2.84292	0.714263	1.8003	4.01386	11.2967	16.9999	2.12539	2.50678	0.59155	1.61921	0.336036	5.25295	7.58453
Q00403	0.333782	0.207078	0.177806	0.363938	0.100115	0.359282	0.643501	0.588229	0.63601	0.519606	0.852925	13.5117	10.3066	17.0632	10.7729	6.20711	7.10727	9.68364	14.5617	6.26507	7.56739
Q8IWE2	1.26622	2.19669	2.4095	2.8518	0.807081	1.35145	0.882183	2.16324	2.22002	1.51794	1.49156	8.45389	5.94571	8.76757	5.93602	6.05316	5.61789	10.8388	8.61945	3.05998	7.54835
P23919	1.77147	1.90671	3.53406	2.31791	0.773322	5.92935	2.11245	3.88137	3.63719	5.68749	6.41626	5.39644	7.86498	7.31191	10.0975	8.81648	21.1453	18.9935	5.77121	2.97163	7.54354
Q8WZ42	329.206	987.559	297.257	336.693	3760.19	420.329	389.476	581.476	332.592	343.326	391.738	15.7614	10.0097	8.73199	8.91157	10.3655	14.4954	9.06624	6.89338	12.1797	7.5404
Q9Y5S2	4.89476	4.36981	5.93679	3.83509	2.04812	5.28124	4.82363	4.96395	4.42682	4.89783	4.17507	10.9218	6.1646	8.25013	6.1866	5.99334	5.21138	9.75308	4.37982	2.83743	7.53802
Q8WXH0	5.85206	3.98103	6.21202	5.91895	1.05872	3.63691	11.7524	7.75335	8.84667	10.9854	8.99405	4.37406	6.01124	8.44095	6.3094	4.18814	5.11272	6.73201	10.3032	3.32016	7.53746
P18077	27.752	19.7108	25.6594	21.3747	19.1286	28.3981	65.2915	42.6738	63.9303	71.3584	42.3469	10.3701	14.9492	7.74861	6.03124	5.78063	1.45131	2.83605	4.41088	4.76873	7.53713
P35611	8.80406	7.15087	6.50156	10.0162	3.55145	2.31656	5.1651	9.16965	5.80609	12.5323	9.37919	8.28433	5.75769	5.96636	8.64922	4.72154	7.941	9.21636	3.858	8.33762	7.52569
P38159	22.0134	15.5528	21.868	17.0857	14.4756	64.0774	60.7605	35.9858	42.9371	54.3966	31.7181	12.9833	13.543	9.12968	11.4784	8.90525	6.51709	5.3168	4.03081	6.36266	7.51029
P23229	4.49771	2.88619	4.54905	2.79082	1.10061	3.34147	2.10729	4.70801	3.33087	2.47454	3.41255	4.47003	7.19083	5.86118	6.57262	2.13258	3.77317	7.30039	7.72138	6.93514	7.49908
Q9BXS5	1.47844	3.00224	2.74945	2.34382	0.199927	3.65845	11.4314	2.50386	3.68757	4.26457	5.46771	7.46121	6.46303	8.58744	9.44249	4.37309	4.08686	7.45595	4.25863	4.67093	7.49809
P01034	3.40265	3.41106	5.19927	0.97907	1.07596	7.16561	1.62869	1.39846	2.95737	1.61662	5.01368	6.78492	4.75503	7.21852	4.16355	2.23067	0.878478	2.83937	1.63048	4.47142	7.49683
Q9UGV2	2.24782	2.60806	4.69197	1.36863	2.01801	0.827555	0.455408	1.50763	1.37613	1.54839	1.53054	6.9923	4.57958	9.74966	5.70586	2.5614	8.04351	11.9018	3.68883	1.93652	7.49481
Q14008	3.60793	4.53952	4.45526	3.60544	1.28213	4.95248	9.25631	4.83743	5.89644	7.67438	5.55348	11.2637	10.7071	11.7203	19.0891	5.95971	14.0797	11.3614	5.14472	3.87949	7.49414
P18433	0.352043	0.221455	0.422431	0.621027	0.622662	0.0507591	1.09919	0.570354	0.251423	0.547872	0.223318	2.9209	7.81435	3.07391	7.56904	2.07495	4.1987	6.3714	0.966053	1.46243	7.48705
Q15102	37.0185	59.5833	57.7649	41.3412	41.9176	69.0045	44.0587	51.2254	42.4563	11.2989	73.6873	3.58332	8.52029	9.17533	6.64293	2.7301	3.69012	8.72917	4.20248	3.92215	7.47586
O14974	12.453	18.643	20.3862	27.6686	7.00686	5.01707	11.2083	17.0401	19.35	10.7723	16.291	8.47473	5.68654	7.40429	7.84083	8.79089	9.60567	7.58314	11.3913	6.70592	7.47313
Q9P2R3	4.99091	4.99172	4.4895	4.06671	3.74729	2.66388	4.72492	3.79272	4.59028	5.53002	3.13914	9.43723	6.22468	7.45446	8.87559	6.1633	4.08315	7.36863	4.49637	4.49563	7.46675
P61289	0.82501	1.01195	1.52151	0.697161	1.44534	2.28951	3.96102	1.08916	2.10031	1.82069	1.21642	9.10912	12.414	10.1602	10.9637	4.60655	4.71389	8.40762	4.07347	3.63388	7.46639
Q6NVY1	10.3575	10.1433	9.99612	7.23073	5.499	9.29054	12.2917	19.5054	23.4893	8.44621	13.4251	4.52979	6.64422	10.5896	9.72343	3.61671	5.94566	16.3498	4.32586	2.72114	7.45707
Q96SI9	0.0206591	0.329641	0.56226	0.566688	0.267871	1.50043	0.6181	0.940183	1.48122	0.598586	0.301634	10.1185	10.7776	12.7519	11.9534	8.68861	13.1498	13.095	11.358	14.5036	7.4535
Q13724	7.09664	8.50056	10.2659	7.31877	4.18194	4.02325	17.5287	12.3693	12.7557	15.3195	11.3828	9.46957	7.85528	7.62605	6.67929	4.73367	5.24093	7.26933	3.33044	2.33441	7.44802
Q12888	1.82199	2.08897	2.30491	1.96532	0.70841	2.9129	3.84983	2.8349	3.94208	3.79863	2.28178	10.6015	12.8516	10.7627	8.45144	6.4251	6.77837	9.373	6.39862	4.11905	7.44434
P61916	5.90287	4.59589	3.82661	2.69564	3.70527	9.5239	7.84999	7.7781	4.46002	9.82848	6.57116	40.9204	11.7519	7.92703	12.0356	6.66488	13.1688	8.23162	3.1214	16.9162	7.4431
P67809	2.28126	2.6747	3.84719	3.18281	2.06021	5.21371	12.0766	7.36615	12.4607	18.676	5.86364	8.78901	15.3451	11.8124	10.512	3.76134	2.45676	3.60862	2.58013	3.64353	7.42019
P49458	5.56309	4.98625	7.78015	5.67193	3.14252	18.4191	22.8532	9.42506	11.3872	16.264	9.60451	14.0766	10.2831	13.6424	12.3969	6.19159	6.05371	5.31599	5.32247	4.85748	7.41396
Q16134	4.60647	5.05902	4.44233	2.38087	2.67667	1.92987	13.887	13.5839	6.67519	5.22186	5.12048	10.9826	9.97082	9.47572	6.64726	3.72579	6.8146	7.57955	3.42385	5.00954	7.40386
P55001	0.793848	1.85662	0.586499	2.01956	3.21022	0.483273	10.5981	6.81135	3.26345	5.50569	3.19955	11.7174	23.086	7.10881	10.5533	34.8831	26.4187	4.39214	12.4712	12.3399	7.38695
P42566	4.69569	3.30746	4.49286	4.33332	4.86612	5.89878	7.16306	5.00503	5.09249	6.24751	2.6438	6.11103	7.83484	8.96304	5.47207	4.63958	3.20736	6.72912	2.76385	3.44904	7.38621
O00264	17.1541	14.0418	25.2633	27.574	13.5123	5.51062	10.5406	15.1882	16.7993	14.925	12.9953	9.32545	4.85949	6.26624	6.29438	5.74604	6.07929	5.8254	9.95557	4.95372	7.37619
P40616	1.31515	4.28542	6.30361	2.09019	1.98307	2.89577	5.18812	3.99685	4.44364	6.71983	2.08362	8.55955	7.14051	14.8612	17.8487	3.50175	4.62552	8.29169	3.20576	1.64065	7.37618
P62847	7.38272	9.62597	8.20997	4.38681	8.5575	5.36091	12.612	7.26724	11.8248	9.36032	10.0361	7.25019	11.0781	12.5323	10.9871	5.217	4.88559	7.28369	6.14027	2.90121	7.36455
P55145	3.47014	3.97852	5.14527	3.43842	2.79127	6.47333	10.4564	4.33673	8.4029	6.51629	8.52314	4.64471	6.96359	13.3737	7.62588	4.23568	3.91949	11.4472	4.52022	3.54752	7.35002
Q14151	3.80714	4.26624	4.69023	3.34614	37.2282	7.39564	6.82322	6.47665	7.828	7.99309	6.28858	10.6003	11.355	14.1674	10.2822	5.6667	4.89844	9.84877	6.53888	3.60643	7.34841
Q13564	3.25995	2.35095	2.93276	3.01472	0.886768	4.71003	4.2253	2.31067	4.56746	2.43587	3.21325	6.01022	7.87846	8.58183	8.25855	6.68763	7.61886	8.55905	7.92802	9.57984	7.34198
P61081	6.92904	7.78746	7.30859	6.45741	5.61279	7.28334	15.1048	8.32929	10.8296	11.1616	12.3774	8.79427	7.82032	10.5431	8.98064	4.34813	4.52646	9.01649	4.58002	3.715	7.33887
Q9P035	4.46644	8.49181	5.62607	5.10644	2.90794	3.99371	18.4365	11.1959	10.7377	19.1113	7.25759	12.775	3.8291	5.57889	4.36211	4.12606	5.05092	6.55429	3.50865	4.21125	7.32401
P14678	3.77461	9.53503	7.83101	7.82279	1.90585	9.59071	15.2759	8.83522	10.2008	13.7945	12.7258	12.9479	11.5371	10.4783	11.3938	9.26051	10.8468	9.27464	7.58805	8.46942	7.31692
Q9Y4W6	12.3608	14.7777	13.5974	13.5326	18.064	13.6701	36.3299	38.5806	32.3145	22.6944	12.9651	5.37312	9.79596	12.2251	9.3286	6.08049	4.57362	8.16156	4.33495	3.13308	7.29611
Q8N2G8	0.94914	1.45148	1.20907	1.2754	0.518142	2.34562	2.87595	0.952922	1.70925	0.757087	2.62749	10.4049	7.79311	6.47751	6.26411	6.79768	6.42415	4.73981	3.25992	4.86787	7.29372
Q9UHQ9	13.4182	22.6487	14.987	13.6021	45.7284	7.62717	10.9765	31.3773	33.775	17.4617	19.5248	8.55547	4.3837	5.4548	4.80994	4.72409	4.79239	4.92051	4.6112	5.49396	7.28814
P51649	119.207	56.9742	64.0204	82.5419	9.99064	7.38676	28.6289	67.786	70.726	47.1149	24.8145	11.5807	3.19585	3.22602	7.18434	2.89144	3.12517	10.5478	2.0129	5.69479	7.27702
Q6UW68	2.51687	4.23865	3.47085	2.59827	1.85833	2.41559	4.20456	3.76744	4.07613	3.49766	4.3017	9.39155	8.11551	10.413	6.72351	4.47958	5.31655	6.7449	3.10598	4.27334	7.26781
O14745	8.37812	6.46715	9.11666	5.92907	2.60584	15.7421	9.30898	8.96875	12.6786	8.71083	8.5061	8.84453	13.5196	9.87515	12.5525	4.70427	6.48648	12.4489	4.91166	3.45948	7.22518
P15502	28.7392	10.7906	10.5614	11.0845	17.2723	1.86821	3.42189	6.1568	5.89981	0.99939	13.1609	25.1203	23.9225	18.4253	11.306	238.917	41.6079	9.77517	32.3711	24.3033	7.22186
Q8N183	2.19417	0.846416	0.396022	0.475096	0.2659	0.460181	1.0698	2.6161	1.8585	2.26598	1.91156	7.47235	6.87615	8.06451	7.69101	3.40181	3.40578	8.14366	3.92748	2.0922	7.2088
P16070	7.1683	9.34444	5.39336	8.90906	10.5413	33.8615	8.75779	6.73199	9.1421	8.80644	7.66641	4.48613	3.52536	4.59391	5.40655	4.4214	5.09142	3.32693	4.53352	2.35259	7.20493
P28070	6.55406	5.70461	5.79332	5.71162	3.61498	7.24103	9.67963	6.45758	8.87598	7.62795	6.6655	8.83415	8.19379	9.41206	6.6581	5.00945	8.52757	12.8948	5.31465	4.33022	7.17985
Q9UH99	6.15194	7.21318	7.59047	14.3878	2.94027	5.44194	13.7306	11.7552	9.87086	10.6039	14.3462	6.76872	4.49943	7.84255	5.77165	6.70893	4.63959	6.09383	6.24341	2.90625	7.17862
Q9Y295	3.00118	3.06129	2.33063	2.36696	0.307077	3.06847	6.21363	3.9538	4.16934	4.76958	3.93715	5.2505	6.81283	7.2041	6.218	4.48214	3.34472	6.53599	10.2115	2.67569	7.1656
O15145	3.96972	2.90946	2.4893	3.0684	1.31332	2.18725	6.80065	3.37258	3.701	6.86942	6.75767	15.319	12.8131	7.912	8.83083	9.08701	11.2525	8.13895	6.64241	7.42309	7.16542
Q96KG9	5.5685	5.84236	5.60108	4.95511	0.86131	2.67839	9.31211	5.27575	6.19578	6.57122	3.26067	3.9768	3.61063	4.04915	4.59485	2.14691	2.97679	5.81802	6.73307	2.14518	7.1605
P29144	3.96531	3.0865	3.43982	3.39189	1.85349	2.88543	5.1155	3.27068	4.92585	5.93462	2.89419	11.6031	6.4801	9.66311	8.62237	6.50022	6.20823	10.805	6.36496	4.40677	7.15948
P04350	1.71192	1.49968	2.18911	1.321	0.567796	0.49036	1.56616	2.08783	4.11239	2.05271	1.25955	9.31015	8.55311	2.5816	12.5111	8.48931	6.80936	3.54046	4.52212	5.13641	7.15682
Q9Y6I3	0.594083	0.908247	2.49216	1.14545	0.2435	0.515123	0.818999	1.3223	1.0739	2.01364	0.931807	3.8017	3.28021	4.81937	2.90792	3.96539	3.2999	5.88444	3.64905	2.34794	7.14827
P46060	5.57767	5.06103	5.50891	6.92254	2.79812	5.72193	12.3379	10.8614	7.81161	11.5433	8.61399	10.5126	11.4122	9.86189	10.614	5.57554	5.24471	8.86336	5.52734	4.85095	7.14725
Q6YN16	14.8721	16.2973	14.7822	9.55861	15.9544	8.98489	11.8767	17.4945	10.4174	10.3301	14.9291	4.74977	6.28751	10.0536	4.19677	3.47564	2.54226	8.98104	2.06586	2.91782	7.14722
O75165	1.62948	2.44773	2.48437	2.42682	2.39586	1.42844	3.52113	2.15499	2.04547	2.60335	1.67564	9.46037	7.11732	6.82405	6.67833	4.68096	4.12448	7.86471	8.12182	2.35313	7.13836
P17301	0.382003	0.98857	0.631705	1.05845	1.88659	0.252684	1.00834	0.88754	0.253765	1.22989	0.32071	8.17812	6.20639	5.95809	7.92933	7.58373	11.7383	7.30824	9.66277	5.70027	7.13289
P49720	2.98412	3.13134	4.37848	3.54909	1.37621	3.37766	7.72414	4.47594	5.77013	6.07179	3.69413	9.35623	10.0769	11.9836	9.66476	5.26326	5.98361	13.0239	6.64675	3.28122	7.12722
O60888	7.97048	1.66733	1.40529	0.969243	16.1963	2.07291	1.34294	1.462	1.1882	1.56813	2.41553	6.69815	6.018	12.371	6.11479	5.4927	4.98156	8.37758	5.00669	4.27027	7.12612
P61421	2.41451	2.80324	2.30608	1.5158	1.07337	6.59807	4.04133	2.73752	4.49421	6.01655	2.9699	9.53359	7.5187	11.7803	9.40121	3.62612	3.3946	7.58167	4.07694	3.51302	7.12057
Q8WTW3	1.41738	2.01036	3.14328	1.43464	1.17067	3.23954	3.46572	2.27276	2.18352	2.38863	3.11471	9.71435	5.64097	6.92004	9.26988	4.91693	6.31387	8.51386	3.08553	5.56279	7.11117
O00461		0.192792	0.215601		0.0909414	0.501134	0.583675	0.567075	0.219968	1.79599	0.194505	10.5061	13.3352	9.01218	7.47701	5.88201	6.2226	8.74281	4.03457	5.23828	7.09939
A6NHR9	3.78342	3.26383	3.46904	2.51714	4.73602	1.20732	9.55708	3.58847	3.73118	4.52511	4.8951	10.809	8.84887	8.63694	8.0341	6.60931	7.23196	8.69954	3.87819	5.17497	7.08853
P62495	3.10147	2.43877	2.97045	2.44779	1.34204	3.13626	3.37223	3.00062	5.7747	4.79439	3.60091	7.03369	9.14681	13.7398	8.78599	4.03949	4.00852	10.997	5.7929	2.51123	7.08539
Q15847	6.1	2.0301	1.96798	4.01816	1.27725	5.23161	0.302996	1.81157	2.12162	1.83607	1.53491	2.68803	0.788868	4.37501	3.58663	2.32441	2.28643	0.366429	2.95479	2.87003	7.08352
P68402	5.98301	5.53108	5.94285	4.64806	2.61896	7.85708	5.74104	6.4164	5.02727	4.65159	4.35252	3.72324	3.54525	7.61142	4.96888	3.18761	2.79945	7.70794	4.94313	2.15235	7.07583
P63208	5.52796	4.52572	4.54694	4.46859	1.18599	11.1571	4.37423	3.92609	3.36546	5.10887	5.79048	9.15492	6.11959	8.90429	8.39213	4.80246	6.70697	11.7922	5.6416	3.76331	7.06042
Q8NEU8	4.43975	2.62738	3.3897	0.988216	19.0304	5.58373	1.95888	2.84449	3.98151	3.93846	4.07511	2.46865	3.0591	5.83465	6.32988	2.26833	2.27692	6.62151	1.14691	2.64272	7.05646
Q13444	0.0615781	0.446761	0.210768	0.371674	0.602708	3.30739	0.385904	0.205355	0.241703	0.22049	0.163639	7.60369	10.3998	6.05	4.7266	11.1036	6.20826	4.89904	5.07034	9.02783	7.05462
Q9Y2W1	18.5308	10.2842	16.034	12.8828	6.58074	15.6474	21.9524	18.5749	20.1973	21.6744	10.7394	9.75474	8.88976	8.35228	8.44376	5.88213	4.53447	4.83077	4.7403	3.61186	7.04573
Q86UX7	2.64552	0.78468	0.739409	2.2031	1.12978	7.18808	5.28678	1.30446	1.53192	2.7747	1.04174	13.0594	11.8726	7.49042	10.3573	11.2711	22.7526	7.3716	11.925	8.45715	7.03237
Q13835	14.7803	21.5488	23.737	5.42171	9.52826	10.1304	4.40293	5.96261	13.2939	13.3052	13.4827	5.51741	1.80015	50.9723	1.46741	0.825303	3.64266	2.64484	1.50765	2.21671	7.02816
Q13630	5.33801	3.61693	4.46335	3.608	1.43308	5.08529	11.2024	5.22719	7.94332	12.2289	5.98171	7.64137	7.4729	6.8606	6.34536	6.7151	9.51386	5.63761	10.0444	3.25579	7.02343
Q9P2B2	12.9167	13.4696	15.6748	14.6878	11.5686	8.83133	14.1063	16.9243	14.6026	13.2151	15.9109	5.91773	6.0284	5.42939	5.87887	9.55899	7.25291	6.39811	4.90682	3.90378	7.01744
P08754	3.73824	2.76963	3.79977	2.4336	0.611891	8.28913	7.00465	3.83189	3.89258	7.14843	3.87963	7.07609	7.15321	7.1735	6.61483	5.37557	3.34103	6.62364	4.27719	4.56611	7.00412
Q9Y3U8	3.88875	4.65241	4.85328	2.09553	2.89469	4.65199	11.395	5.70672	9.93135	10.473	9.34067	9.50088	10.3076	7.5275	2.36765	7.97036	1.24021	0.76198	7.89568	4.24449	6.99361
Q9UHI8	0.0266836	0.23308	0.00786408	0.0885065	0.295402	0.30042	0.516523		0.154117	0.54742	0.0396646	0.321915	0.138445	1.15827	0.173763	0.35391	0.348624	7.33941	0.168364	0.498143	6.99115
P23588	6.09445	6.22144	6.19425	7.79825	3.6389	13.9853	16.4169	6.86955	10.7356	6.88406	8.09569	12.1947	7.2905	5.23796	7.38672	1.33765	2.20072	3.80083	1.60732	3.01006	6.98341
Q16795	4.38935	7.71866	7.96284	5.54943	6.46612	3.57884	7.12847	4.97948	10.1935	13.0662	7.1271	9.31835	7.74619	9.2488	7.70517	6.1209	5.35004	13.0655	5.2118	4.21684	6.97849
P19525	1.44404	1.68604	3.24064	2.82151	1.33932	1.49071	4.83126	2.62442	2.59355	2.98168	2.05439	5.05049	5.08242	5.94938	11.7585	3.48296	3.63427	7.80202	4.26763	2.34482	6.9783
Q96KP1	7.34687	1.14125	1.59405	1.22198	0.0792922	0.844307	9.02016	15.53	12.0385	12.7068	13.9424	4.67921	3.87627	6.65916	6.34412	5.09707	6.4352	6.08985	8.64089	2.8771	6.97524
Q9C002	1.01836	0.0784509	2.2128	2.29149	0.0583956	0.264351	0.770842	1.60112	0.947498	1.0369	1.74782	0.363867	1.22791	10.9981	1.36407	0.602807	0.351273	2.85758	0.194725	0.812202	6.96918
P09496	9.1141	9.03807	12.7519	6.91158	3.10903	14.2933	10.4735	8.45546	9.7526	13.8758	9.71871	8.82764	10.3041	10.9443	8.78655	5.48815	2.82566	6.46399	3.51664	6.95014	6.94791
P46779	35.9014	29.1735	28.9192	20.6531	14.1826	36.983	57.9924	34.7304	44.0453	52.133	42.7574	9.03954	11.4557	7.41524	4.17345	5.58601	2.492	1.58027	3.51328	4.46395	6.94135
O43324	0.44158	1.3122	0.916282	0.651873	0.253853	2.92774	1.94144	1.27121	1.72099	2.02032	1.96924	5.92465	5.41553	7.12557	5.40071	4.97551	3.92133	8.30058	3.51553	2.56365	6.92396
Q92522	9.06566	10.8586	13.5659	15.8797	16.0313	11.0398	34.9181	17.3498	14.2738	27.1698	19.2623	15.5353	10.0867	11.7801	5.92807	10.1594	3.27075	3.05156	10.8597	8.60061	6.921
Q9Y376	9.53243	11.4789	2.60997	2.97751	2.13238	14.3025	11.7985	8.3078	5.31321	6.33722	7.81257	5.97104	5.10416	6.82079	6.3536	4.57416	5.33864	5.6483	3.95613	3.02652	6.90851
Q86U86	0.446482	0.426022	0.554994	0.240457	1.48447	0.344309	0.82437	0.406851	0.562741	3.49111	1.06102	6.70329	8.08707	2.4606	8.3665	7.07397	8.21291	1.52954	1.27385	11.3511	6.89342
P35613	7.83909	13.2269	10.7533	4.23991	7.99994	6.64515	8.74087	4.11688	9.46139	5.53517	5.12148	5.70612	5.9576	14.8446	11.139	7.51871	7.48761	12.7373	3.68816	7.9926	6.87167
P68400	1.62006	3.29428	3.96141	2.4229	1.32193	1.47561	4.57173	3.1164	4.29824	6.96385	2.55161	7.81526	8.6693	8.04568	6.22966	4.38155	3.69905	8.09505	4.76998	2.7497	6.86536
O15511	16.1689	11.6735	10.7405	11.4373	28.6916	14.3817	18.7709	14.3403	14.5017	15.5052	16.933	13.5169	13.5891	10.5468	8.27535	10.2853	11.1318	11.8556	10.4658	4.51717	6.86191
Q92598	4.9646	5.25556	5.12894	3.59919	5.40398	10.6058	10.4595	5.24511	6.15699	4.70165	4.82868	24.9677	18.3874	15.8059	13.7138	7.69092	6.07109	10.5896	6.99497	2.98476	6.84549
P00966	19.6538	5.90842	8.38801	9.59325	21.5312	6.5483	17.0132	20.9298	18.5859	15.9943	15.1773	8.5028	1.87126	3.02482	3.31611	8.11981	8.26573	7.53849	17.4501	3.08973	6.84263
Q14011	0.752878	0.72198	1.35878	1.78811	1.56576	2.48233	0.559461	0.642275	0.506668	0.604235	1.66921	6.57749	4.47998	6.46123	5.57248	4.16766	2.30096	6.28558	2.78496	1.85803	6.82958
O95292	22.5039	17.5812	57.8727	42.7162	4.5454	5.79349	19.8269	37.0568	65.2577	31.8887	44.8998	8.79161	5.94418	10.4349	6.28249	4.2522	4.14949	7.64852	4.20267	3.16786	6.81721
Q9P0L0	13.5109	15.5518	18.0854	13.6491	8.24311	6.52012	16.6013	16.1065	27.5639	19.0758	14.9623	3.71845	6.13172	7.11166	4.45258	3.36903	2.57581	5.69098	2.8751	2.2109	6.81376
P30622	5.58341	4.23992	6.55003	3.78958	3.28279	3.91197	5.88265	7.52311	8.16566	7.12072	6.70176	10.734	9.2731	10.8187	7.89255	10.06	7.93151	6.47711	5.39992	1.4528	6.80552
Q93099	0.533962	3.3549	2.60222	0.309071	0.755441	1.91391	0.397364	0.290883	0.424314	0.269349	0.0576416	7.01325	1.48433	4.64267	7.37469	1.96198	0.273988	3.15232	0.627845	1.22392	6.78383
Q658Y4	0.102636	0.456399	0.577695	0.36358	0.681606	0.472825	0.92155	0.455188	0.699903	0.935169	0.278662	4.95844	3.78904	4.95255	3.88939	2.85727	2.93112	6.41269	1.11547	2.01497	6.77106
P61960	2.15777	2.1936	1.92226	0.987402	0.86457	2.08071	2.30587	1.06733	1.12326	1.7185	2.7018	6.86941	4.74099	7.37188	9.76492	4.80806	3.52583	2.45834	2.88285	2.15752	6.76001
O60645	1.72996	1.10889	1.02304	5.20723	0.127176	0.910298	0.904519	1.51445	1.27201	1.87933	0.900431	11.7833	12.4466	10.5675	13.0796	9.92948	13.5508	22.0405	40.0703	27.9188	6.75823
P49915	2.92802	3.60384	3.40785	4.27864	0.766015	2.92576	11.5635	4.85342	8.81415	7.657	7.03243	10.6149	6.84468	10.0794	7.76287	5.9608	5.36471	16.4922	4.86898	2.29623	6.75244
P24666	5.47231	11.2285	5.85948	5.84912	4.21934	6.82854	11.6183	8.14898	6.16937	7.82291	8.60142	9.76503	6.12393	8.87174	7.92971	4.9611	7.88889	11.8638	6.1207	4.07354	6.74553
O15143	25.7794	11.1667	17.7119	15.7892	8.27115	14.3973	40.7285	25.969	26.415	33.1865	28.54	19.1535	14.158	10.0803	7.35682	12.6637	10.8918	9.88369	8.81148	3.54667	6.73673
Q9UPN7	0.172702	0.605988			0.0327926			0.0503574		0.0324868	0.0255239	11.4109	9.17808	12.0225	9.37029	7.86434	8.26318	7.08163	9.17511	4.42266	6.72182
Q9HBH5	1.57326	2.18321	1.76924	1.87018	1.28969	1.41029	4.97	2.77186	2.58546	2.62906	3.02223	9.18097	11.4902	9.18287	7.37165	5.24539	2.84744	3.47696	4.36315	4.69223	6.70882
Q16740	3.67844	2.87005	8.15104	9.77807	3.5784	12.2114	19.5744	9.58476	6.70642	10.8162	6.72024	5.14631	7.44958	7.918	6.87809	3.81342	4.35922	9.36931	1.44238	2.97971	6.70331
Q92973	3.64629	5.53929	2.94247	2.41253	1.28169	4.66902	6.96574	4.45752	4.66957	6.47577	6.37992	6.78584	7.83599	8.46373	7.32808	6.33796	6.57877	8.94925	9.05578	2.74919	6.70219
O95299	2.45619	5.56425	6.13748	4.96228	10.4195	2.40839	6.59309	3.52437	7.41756	8.14654	6.35791	7.13392	6.91718	8.09465	7.88265	4.96337	3.30569	4.05259	3.7033	4.4832	6.69312
P06865	7.48198	3.78576	4.47836	4.22925	2.33518	2.08911	4.47215	4.03897	4.53662	4.36823	6.1508	5.77984	5.5748	5.59047	3.05284	3.45011	1.95897	3.62266	3.96328	4.77545	6.68858
Q8NBX0	4.0635	5.60807	6.85479	2.98168	3.54511	3.77637	5.95646	7.74202	5.58371	7.40149	6.45045	5.14356	3.02111	9.13105	3.74949	3.0774	3.1548	4.65914	1.52435	4.35226	6.68482
O00754	2.35351	2.5294	3.04687	2.45164	6.12569	4.27393	6.66523	2.73911	3.33611	7.61967	3.05762	8.79144	6.66845	5.69347	9.4433	4.39508	4.29754	8.83093	3.32019	5.00957	6.68326
P09936	7.03647	5.16197	6.07322	7.41154	10.8804	2.63856	7.60279	5.40645	4.83569	7.28231	5.57779	7.46491	7.40636	11.5755	3.6344	5.45595	7.40383	13.2154	6.62945	6.18162	6.67816
Q9BZZ5	7.55479	6.89685	7.50627	4.73852	2.16175	11.0033	15.3061	9.86316	9.87186	18.4924	13.6513	11.2889	11.3024	8.74056	10.1922	6.73673	8.92417	11.8923	6.9742	3.37183	6.67805
Q9NUQ8	2.7512	2.14338	1.94885	1.15022	0.543186	2.01881	4.85975	2.0798	5.30616	4.39693	2.19667	4.70227	2.16282	8.16976	2.05174	2.4287	2.25136	5.45356	1.75818	1.50227	6.66674
Q8TAT6	1.24751	1.16976	2.2459	1.44438	0.0077933	1.20051	2.12517	1.16928	2.11899	2.03794	1.6491	8.22754	5.06045	8.91411	6.45757	2.84726	1.49383	6.78418	2.71167	2.94717	6.66341
Q9UKM9	11.6342	9.43319	11.9968	13.6517	4.58588	35.8636	27.7002	19.7988	21.2812	35.6023	20.0272	13.6048	12.5103	14.6793	8.39704	6.30254	2.57718	12.4823	7.13054	4.0265	6.6487
P31689	1.91706	3.56976	3.43802	3.23414	3.92316	1.84479	3.82375	3.57893	4.43809	3.16751	2.38554	6.54071	5.84041	11.254	6.25643	4.27912	3.5666	7.26337	6.07644	2.52746	6.64832
Q9H6U6	0.14352	0.0593758	0.15763	0.0528162	0.0315619	0.688126	0.11022	0.0946858	0.0316824	0.119401	0.0356535	3.2134	8.69059	3.61118	3.77169	10.2382	9.68438	2.1969	5.87203	13.6369	6.64514
Q9NP61	2.0816	2.30237	3.53001	1.09882	1.71166	10.6742	2.35658	2.54157	14.5647	4.31401	1.60275	3.4801	2.70257	3.51033	6.55424	1.02818	0.981598	5.23737	0.749182	1.1848	6.64359
Q8N4Q0	0.0985073	0.0883793	0.305618	0.124425	0.214634	0.15146	0.305311	0.713072	0.746778	0.245374		4.84131	6.48211	10.4199	8.04227	4.07789	5.27227	8.99902	4.28647	3.66169	6.62959
P36959	1.40711	1.78601	2.16035	0.517949	0.0355087	4.86471	0.317603	0.307628	0.415494	0.169433	0.254879	2.23801	0.545311	1.73743	5.16006	0.615478	1.50358	2.07512	1.90048	0.313649	6.62363
Q9Y2Q0	2.16749	4.08663	3.38598	1.36584	0.830013	2.7252	1.20254	1.79519	1.90671	2.5182	1.51345	3.96111	3.39516	14.1521	7.19871	1.60453	2.29405	8.05424	1.88522	3.97593	6.61925
P55209	1.08716	1.1048	1.71141	1.95041	0.290017	0.663602	3.24754	1.99632	2.53479	1.7245	1.41186	10.9296	12.3063	10.5719	4.37568	6.62373	1.84531	5.95114	7.75011	2.59916	6.61122
Q9Y6M9	0.584665	0.962177	0.960241	1.14224	1.92539	0.713796	1.93488	0.704467	1.15427	1.74485	1.47101	7.3366	6.82479	8.18425	7.28296	4.25337	2.90776	7.77468	3.69173	2.64292	6.60645
Q9H4G4	8.30545	6.45932	8.79175	3.88532	6.76978	2.61779	11.8421	3.93744	4.80823	4.30506	8.09644	4.41755	4.55087	6.51911	5.33303	2.35029	0.603618	2.47668	2.18055	5.0976	6.5942
Q92692	1.60605	2.56766	2.00709	3.15665	0.495816	1.98825	3.48248	2.12421	2.07435	5.52414	3.28981	9.77471	6.95502	6.50015	6.76962	6.7731	7.85436	6.93483	8.56848	3.9681	6.58863
O95825	0.198535	0.3627		0.212837	0.0565906	0.127376	0.183372	0.193229	0.2655	0.227047	0.119503	23.8059	8.47727	1.51289	3.92439	15.2917	19.3146	18.7324	21.9956	18.4996	6.58594
Q9UBB4	0.680603	1.23742	1.49275	1.12691	0.382468	0.834326	2.16808	1.83058	2.09263	1.21975	1.39499	4.52712	5.87118	6.90842	6.37352	3.8501	4.88791	7.89756	4.30095	3.17263	6.57392
Q15369	5.23735	8.18482	53.7014	112.222	3.09275	8.11856	11.3832	8.32827	60.78	10.7439	10.0401	7.01139	6.68361	7.60191	6.43486	3.65675	3.26371	6.42823	3.12432	2.42525	6.57313
Q9UQB8	1.38963	3.17666	3.52003	1.68242	0.624685	6.13444	4.56149	1.82577	2.90431	2.47955	2.60033	6.71646	7.89873	9.08874	6.75762	2.55724	3.73106	6.87632	3.86308	2.66434	6.57276
Q12765	8.27871	5.89325	11.322	7.56572	2.30201	3.25695	3.48237	5.66668	4.48269	6.44527	4.93319	5.81531	5.17421	6.10953	4.66241	3.76373	5.50066	4.81654	10.7294	1.686	6.54525
P51452	10.487	8.79163	9.71864	9.99405	5.76474	7.55812	10.3085	10.174	11.7466	10.8837	10.2032	5.8803	2.75746	4.88929	6.93262	5.18865	9.90216	8.48314	7.21014	1.48878	6.5392
O14776	3.56637	2.12715	3.81255	3.42379	0.944932	2.76566	7.50432	6.40932	7.79623	10.4322	4.43891	7.52428	9.06137	8.03565	7.01702	4.98571	4.47096	5.75715	5.73492	2.5212	6.53908
Q9Y263	2.60675	1.79422	3.41528	7.55951	2.51523	3.46312	2.73352	1.56891	2.33757	3.24447	2.60532	5.66087	5.65759	8.1524	5.16108	2.83159	1.93126	8.20659	4.36609	1.97421	6.537
Q96C36	0.989539	1.1377	0.917302	0.571294	1.16208	3.32931	9.26877	2.57057	3.1189	3.22612	2.8527	10.7427	12.9	9.88589	11.6334	3.47063	5.13427	13.4928	1.04539	3.38092	6.5299
Q9BQE3	44.1726	33.4855	44.5678	49.1529	17.5436	38.1123	65.1674	40.1114	44.356	61.311	58.024	3.4143	3.97005	11.5763	10.8283	2.03349	4.51128	8.63504	2.41252	0.966563	6.52828
O60343	1.48702	2.93924	2.53682	1.04627	2.13513	1.95395	1.71981	1.88668	2.89207	3.18677	2.50052	6.14384	4.11541	5.15683	13.596	3.45706	4.93195	7.28935	2.87027	1.7565	6.52749
O00161	7.59556	5.94466	7.5015	6.48632	3.65417	6.55981	4.33634	5.18819	7.33533	5.5506	5.89079	6.47629	7.87511	9.14133	12.1105	4.92634	5.9184	6.86927	8.48916	3.22096	6.51723
P28161	2.44075	4.54195	5.37128	13.4538	15.8619	1.88578	2.21458	3.39321	3.09156	2.81197	2.21219	4.50228	3.09282	5.7879	4.83229	7.69775	6.37884	6.16431	9.30149	4.3707	6.51572
Q9UMX0	1.81214	0.15551	0.58456	1.21763	1.10692	1.4684	2.27779	1.1495	3.16951	2.51554	1.62448	7.77802	4.61867	10.1992	5.78908	5.02608	3.01161	7.1884	3.9044	2.45944	6.4975
Q15631	3.41409	2.95043	1.74069	3.6513	1.98226	3.07272	5.11157	2.63617	3.33997	5.33893	2.83984	8.46912	7.76011	7.87864	5.87904	4.70948	5.67235	5.67652	5.93468	2.22477	6.49487
Q9UQE7	11.8298	7.37263	16.5583	12.9762	2.57477	6.5507	17.8155	13.4274	12.8124	17.1046	9.48076	10.2478	9.86878	8.65557	8.53401	8.244	11.101	9.82834	8.30533	5.33987	6.48431
O00743	0.68956	1.12182	2.01743	0.817649	0.95341	1.3035	2.35156	1.08985	1.56895	1.04256	1.25906	9.2088	8.47096	1.21483	5.83004	4.61263	4.04596	1.0213	1.01407	4.47667	6.48334
Q9H845	4.38553	19.3408	7.16885	5.34249	7.12415	7.21111	17.8019	18.5605	9.75831	15.0582	8.19672	9.2686	12.286	9.16945	7.34275	8.31865	9.10494	9.77108	5.7719	8.49459	6.47568
Q9BX97	1.86515	1.99936	1.36302	1.16526	0.137535	0.71456	1.45589	3.36844	3.1948	1.25488	2.6345	6.5382	9.08849	16.8192	7.27373	2.50033	2.21536	9.02312	1.99211	1.8891	6.47449
Q13547	2.31808	3.0017	3.66391	3.58431	1.46277	5.66923	7.37761	6.08002	6.2032	7.66455	5.66277	10.929	13.0432	14.763	7.11822	8.35977	6.63806	7.56512	4.83758	2.67784	6.45914
P27361	7.79286	3.7366	4.7835	7.71494	22.7478	4.37255	6.31103	8.24443	7.12365	7.45558	5.64115	7.69605	5.76272	6.44063	5.41733	4.98112	6.18765	6.16293	4.72964	4.46958	6.4536
Q9NWV4	4.09781	3.53208	5.28051	3.88692	1.54633	2.66653	4.95752	3.80919	3.26113	2.41107	3.14824	4.72268	4.43483	6.45821	5.811	4.48198	3.982	4.73121	4.63536	2.02171	6.44263
Q7Z3T8	0.0222387	0.343481	0.0563801	0.0460661		0.0352887	0.00319334	0.186546	0.00296382			5.8522	7.18435	5.79818	8.13877	7.33299	12.1688	4.13146	0.475135	16.2476	6.43202
O43598	3.09683	4.93229	3.44375	2.48914	2.21117	6.98256	3.68877	4.1629	5.92884	4.78755	3.87401	3.65425	2.78419	5.61198	4.73401	1.22079	1.3142	5.04038	1.51925	1.66298	6.41701
O14561	0.875878	1.4447	1.77529	2.52456	2.19806	2.11779	5.07397	3.70461	3.99067	6.74923	1.66201	5.11289	4.64024	9.53818	5.32148	3.73538	0.769581	1.46607	1.9389	3.04991	6.41512
Q8WXF7	2.51069	1.95014	2.0376	2.87085	2.17904	1.52693	2.59072	1.66068	2.91435	2.61285	3.96561	5.69988	9.28463	4.97842	6.9335	8.74242	8.4293	3.92257	3.45587	13.1605	6.41458
Q9Y5K8	1.49054	2.77789	1.55511	1.18924	0.333035	1.18483	2.48737	1.97364	2.13468	2.72062	2.1442	6.70083	3.53666	6.92476	5.01041	3.6018	3.06622	7.57321	3.41671	3.27258	6.41279
Q6IQ22	2.10848	2.52791	2.73113	2.15494	2.15532	2.66766	2.53539	2.36024	2.17415	1.98616	3.00223	3.79084	3.12262	2.1481	4.03602	2.28205	2.14257	3.53392	1.45608	2.50731	6.40963
Q9BX68	6.62312	7.3011	7.99578	4.50892	5.10766	9.72222	10.1466	10.8062	8.97351	10.4633	10.9242	5.26106	5.07428	12.9268	4.51032	2.54685	2.75572	5.93179	2.01879	3.12499	6.40946
Q9Y4P3	5.27185	10.3357	10.2146	5.98584	2.81961	9.44534	17.0834	11.5202	10.9784	10.8725	11.6597	11.6305	12.6032	9.05315	7.63168	5.35791	4.51272	8.66671	3.3128	4.18551	6.40733
Q9ULP9	0.653967	2.13438	3.52255	0.521573	1.03193	2.14413	0.958944	1.2363	1.33844	2.35891	1.0017	3.61241	0.748406	6.17167	1.54598	2.14261	0.798847	5.59236	1.78118	2.05323	6.40033
Q01968	1.18252	1.65776	2.07792	1.5718	0.35071	1.01554	1.95284	1.18823	2.18779	1.9277	0.913026	4.46534	4.13216	5.44419	5.3726	2.48981	3.28831	4.93217	2.87079	4.42858	6.39085
Q6ZWT7	0.653388	0.893371	1.40563	0.470735	0.309588	8.23566	6.37028	0.893432	1.85452	5.73738	1.02584	6.23774	3.54905	7.82081	4.70239	4.01992	0.442208	6.84094	6.31495	2.47895	6.37583
Q9H9B4	20.0312	42.7719	35.5864	22.3684	11.2745	8.85399	15.7453	17.7013	33.9027	14.2538	21.2653	7.01811	2.89897	3.18474	5.19549	3.37919	5.29259	5.48484	2.7342	1.9213	6.37449
Q969H8	5.78161	8.20899	10.5165	4.26599	3.30787	14.6116	14.4501	7.31078	11.2067	16.9946	11.8019	6.03349	7.33982	11.641	5.46516	3.29263	1.5159	5.37263	2.08701	1.86457	6.37252
Q0ZGT2	21.389	12.7131	20.4652	21.832	12.689	8.44331	10.07	26.1193	21.4758	19.5567	27.8989	6.95016	6.33657	5.47944	4.44233	10.3017	6.30808	9.337	6.82131	5.85401	6.36952
Q9NZ08	7.6078	2.97452	6.49527	5.26677	34.2451	1.74249	5.53966	4.06352	5.29748	2.85341	3.22041	5.97093	4.73171	7.02272	3.83459	3.59529	4.09225	5.53229	4.67813	2.16283	6.36677
Q9Y3B8	5.53108	2.98176	4.94514	4.59474	6.86487	108.158	3.76578	12.2255	8.92776	5.70411	8.13205	6.0743	8.81381	8.35417	4.50878	10.6258	7.74774	8.71808	3.52196	8.67787	6.36605
O00232	3.81683	6.04614	6.18558	5.14702	4.27867	4.56488	10.7034	6.11429	7.37538	10.3822	4.49099	5.3437	6.75404	7.9328	7.71881	4.6248	5.03013	7.0111	5.0323	3.74467	6.36393
Q13492	4.5426	3.54812	5.06626	5.08795	4.42793	5.81378	11.9578	4.50184	7.34118	5.24102	5.25867	6.96697	6.42847	5.00271	5.30987	5.79321	3.89023	4.67013	3.49806	3.36494	6.35765
O75976	1.73069	3.37241	3.5364	1.75281	0.867582	4.80487	2.98032	3.15742	6.16301	6.88513	2.72339	3.59672	5.60285	8.60059	15.9891	2.166	6.08972	11.9927	2.04246	3.41614	6.34708
P61086	2.56616	3.50363	4.18076	2.83468	14.4018	2.1685	3.09138	3.01074	3.97849	4.99832	4.10538	6.38394	4.98252	6.15994	5.3311	3.05994	1.98879	6.39877	4.16035	1.46705	6.33382
Q96CN7	4.44933	4.91087	6.76701	6.43082	3.0191	1.30219	2.39008	5.04517	4.39988	4.19993	5.65023	5.94097	5.87708	9.54083	5.32284	4.45752	6.04388	7.70478	7.01601	3.18346	6.33279
P53582	2.27673	5.83333	2.68886	4.44571	0.468462	1.00674	7.02613	3.49832	2.91103	2.58019	4.27243	5.05741	7.30124	6.35851	6.01738	4.11127	7.78843	6.68781	5.3775	3.48271	6.33046
Q9Y617	2.11071	4.19131	3.53516	0.61009	0.635344	2.33754	1.32321	4.24182	2.97768	1.80786	2.13035	2.93907	6.02924	4.30764	2.49158	2.55221	0.970866	6.63441	2.96528	1.38883	6.32786
Q96RQ3	2.89732	2.26399	3.02246	3.07554	6.54084	1.27754	27.961	13.7542	4.24362	6.21908	2.08373	11.5188	7.71143	17.2922	10.6479	15.0145	1.44021	24.2697	2.06389	4.09593	6.32777
Q9UBQ0	10.1449	6.943	6.53564	8.27686	1.63088	7.0524	10.345	13.1535	12.2109	14.4692	11.0228	5.94893	7.56372	6.88842	8.23055	5.1326	5.62119	8.52467	3.50268	3.45065	6.32395
P26196	1.71224	1.4939	2.66868	1.80909	1.53178	3.18694	5.41716	2.39997	2.39171	3.03056	1.74166	7.43767	8.00266	8.58073	6.32365	4.77325	4.00103	7.48693	5.65979	3.057	6.32104
Q12874	7.02005	6.94132	7.71684	10.2948	18.8033	15.2671	16.6787	10.6222	12.0326	19.2249	9.38537	7.90102	7.51444	10.0727	8.21098	4.57181	3.91987	7.85392	5.84581	2.69534	6.31917
Q9Y512	3.7573	9.76288	4.56887	3.61933	5.40552	4.84752	9.50509	11.6379	9.00808	13.3037	5.68827	7.7563	8.3277	10.908	7.31157	5.48455	6.34619	10.038	5.47101	3.72934	6.31832
O00303	3.21479	2.65329	4.41741	4.12243	1.94587	4.96004	4.53122	3.62488	4.74958	6.69673	3.40925	6.63413	7.44889	8.289	7.62139	5.58638	4.85937	6.712	3.90843	3.51239	6.31811
Q8IYS1	1.99831	2.78668	2.88902	0.719219	1.19653	2.53905	5.85765	2.41551	2.061	5.24655	2.84213	1.36937	1.36485	5.15745	3.20995	0.850643	1.48594	0.274754	2.17391	1.07851	6.31604
Q92520	2.7448	3.21284	3.73998	2.42165	2.81177	5.72251	4.6618	5.0929	3.3148	3.47129	2.98053	3.64078	1.8494	3.59966	3.00845	1.21338	0.948796	3.3388	1.36462	1.84625	6.3041
O95810	10.031	8.68451	11.6814	13.6613	4.54896	3.67506	1.09656	8.38382	9.3596	3.62914	4.1553	3.51266	2.90775	5.78285	6.27108	8.01776	2.82357	3.42646	3.96153	5.44279	6.29856
P07948	1.3671	0.563689	0.530819	1.26987	0.24925	0.769181	2.45278	1.26651	2.151	2.64589	0.803655	9.42392	6.23054	4.78288	6.11397	8.18307	8.78876	7.96938	9.80515	7.51049	6.29654
Q9HC35	4.45157	2.89523	4.24015	3.58996	4.86634	4.25327	8.38249	6.44616	4.55195	9.23679	4.80891	7.41768	13.7533	7.98266	7.17399	4.46381	9.35789	10.174	7.4074	5.72947	6.29133
Q9BQS8	6.027	4.66694	5.45395	7.96603	1.25547	4.21616	12.0926	10.6542	10.53	9.48731	3.09871	6.81609	4.65502	7.639	6.75231	5.70274	6.95007	8.52311	9.35873	3.05299	6.28998
P62841	11.0192	26.1513	29.3028	24.3471	3.63313	7.53019	34.1624	29.3375	36.0207	35.4512	22.7089	8.27404	10.4642	8.56778	6.3961	3.81797	3.0312	3.72835	2.67636	3.58786	6.28295
P55061	0.815425	0.983739	1.10453	0.708537	0.142845	0.222769	0.712089	0.753914	1.26041	1.93962	0.88703	6.07593	4.99727	7.11641	6.6028	4.73767	6.50772	7.57399	8.56628	3.22082	6.26258
Q8N0X4	0.611211	0.250703	0.552638	0.37103	0.759088	0.238625	0.4793	0.597288	0.362621	1.40712	0.789321	0.954152	5.85296	28.0566	19.4041	0.59296	0.459982	2.33193	1.80389	2.2581	6.25325
Q8TEM1	22.9907	15.2755	36.309	32.1454	47.4668	7.6593	35.9377	32.8339	39.3074	44.8958	28.5177	14.2197	9.75826	9.49959	8.36004	8.45567	7.04522	9.00986	6.48091	4.80058	6.25128
Q9UGI8	25.313	9.73485	20.2732	6.25433	7.64227	11.6131	10.1655	16.2	9.79612	10.8214	13.738	7.61343	4.30022	4.66314	6.30101	5.32555	11.5047	6.22951	6.47445	3.80446	6.24909
P51648	31.8993	25.3169	18.7146	14.8977	37.2119	15.8812	27.1405	22.5702	27.8824	20.0676	19.3937	7.71986	6.07215	7.02851	6.14228	3.62155	2.30778	5.51221	6.03626	3.55026	6.2434
Q7Z406	37.0716	14.4036	12.898	10.548	5.73773	19.1104	22.046	21.2504	28.7827	28.3223	26.3922	7.68502	6.62633	9.04827	6.88012	3.96419	5.03474	12.6271	8.69184	4.07647	6.24177
P11234	42.7421	14.6748	40.2006	60.1406	45.248	8.19599	7.22924	9.58828	10.4726	6.82673	6.17042	4.70527	5.21374	11.5415	6.24192	3.03957	2.14467	5.05502	3.81283	4.53702	6.23405
P28072	5.22468	8.4812	8.79075	8.24592	3.84221	8.89328	15.6294	11.1402	14.8113	14.6023	11.7778	4.94297	8.22082	6.2973	7.44654	3.72089	3.51359	9.71112	2.86613	4.31267	6.22996
Q8TD19	2.60314	4.13108	4.52706	4.27016	1.4716	1.66129	2.41472	3.80047	3.56384	3.47437	3.67882	12.2371	6.76162	8.08845	7.37113	5.23041	4.20905	7.41987	4.76076	3.6885	6.22927
Q5VYS8	1.49255	1.36693	1.67705	1.03159	0.416279	2.64027	1.6509	1.45048	1.79982	1.52608	0.49364	4.09246	3.98183	12.0469	5.83777	2.07932	1.8955	6.07456	1.50424	2.06732	6.21856
P23946	24.585	11.8345	3.02065	1.69706	3.08784	0.907131	5.49485	8.69905	2.50305	0.981935	22.5674	8.50617	7.55013	8.65942	27.8484	12.6677	33.9018	18.3184	5.20334	11.5902	6.21769
Q96CX2	2.97649	2.25366	2.17753	4.63491	0.373835	3.0323	6.48708	3.47579	3.47877	6.80406	2.76051	8.89448	8.09084	8.73255	6.58799	8.70756	7.58922	8.11812	6.31157	7.46824	6.21293
P55036	6.08667	5.69591	5.23259	4.20183	2.04975	7.83058	12.7523	8.64203	10.1507	9.30434	8.01794	6.48533	7.20564	8.14651	7.60818	9.81566	7.51416	6.0417	4.18536	2.57117	6.20444
Q08J23	4.20335	3.09594	2.87523	3.50624	5.88722	4.83629	8.8757	6.66988	7.54664	8.88375	5.96066	6.46077	5.60183	8.89339	6.33404	3.91666	4.08011	8.28337	3.04293	1.99851	6.2033
Q96JG6	0.138265	0.0687138	0.643797	0.296033	2.47499	0.157658	0.232872	0.718249	0.56914	0.454724	0.554224	1.67077	2.85184	7.20036	3.7666	1.39462	1.43341	9.12236	1.01104	2.53627	6.1953
O75380	2.45105	4.1115	2.67853	1.60915	6.49533	3.81734	6.33832	2.29685	5.69249	3.50776	4.62462	7.22261	6.73137	7.28034	10.2452	5.2082	3.64405	3.8616	2.88489	3.88006	6.19002
Q9BTE3	0.338591	0.244845	0.325137	0.362169	0.174482	0.426639	0.722573	0.370778	0.395691	0.340439	0.127049	1.09802	1.79831	0.990366	1.2697	0.778652	0.930512	0.976147	0.62993	0.408314	6.17439
Q8N8N7	3.11723	4.91675	2.88093	1.92976	4.11835	2.99153	1.05562	1.97113	2.84447	1.26692	4.76229	3.07661	1.93591	5.49281	1.96392	0.989148	1.03603	4.08575	1.32127	1.38713	6.16126
O43708	2.19592	14.0634	4.64971	14.5881	0.662797	2.92792	6.97761	9.5273	13.3202	16.2539	11.9583	3.63996	5.9234	17.5836	7.61838	2.68196	2.08769	5.08648	0.95739	2.72003	6.15029
P16278	2.30641	3.3232	2.3495	0.990835	2.19858	3.00542	2.03361	2.9304	2.86875	4.25845	1.66798	6.25785	4.90826	8.72618	7.21776	4.64362	3.20672	6.43085	3.79505	1.91921	6.14627
Q9H8H3	3.48553	3.74995	3.44827	3.42741	4.78429	2.24523	2.91568	2.78258	2.90877	2.10817	1.79504	1.27461	1.65675	1.82723	3.06366	1.86936	1.79007	2.9959	6.53206	4.58682	6.13818
Q9UBR2	42.3364	62.2046	5.11765	9.64094	64.9309	155.36	40.661	18.3738	24.575	8.04349	28.9751	12.3673	5.31563	6.62937	8.49066	7.43413	3.81386	8.51339	3.83983	6.08217	6.13337
Q9P0J0	1.87627	3.62662	3.9453	3.235	4.479	3.22211	5.9765	2.74613	4.8002	6.44239	5.92172	7.27439	7.2244	5.67555	7.16618	3.5615	3.21741	5.5067	2.80937	3.78523	6.13233
Q9NV70	5.13194	7.41143	6.11797	3.93002	4.10072	3.36359	9.08715	6.79882	10.0322	16.7891	8.4418	7.99212	9.80954	10.949	8.68686	8.24886	7.62679	10.0044	5.47078	6.44037	6.1292
P33527	3.16353	4.51916	4.32663	2.57853	3.55094	4.36709	4.07184	2.59572	6.0233	9.29104	6.5575	3.43467	5.46656	5.30552	6.65888	1.41853	2.75643	4.80156	3.0867	2.81627	6.11283
P63279	2.84989	4.38728	8.25461	12.2893	1.43905	1.58815	7.2171	9.12543	7.48761	10.1422	6.21475	11.3789	8.5321	8.60932	6.7446	6.45388	4.99376	8.32901	7.97805	2.73024	6.09827
P54289	4.40148	5.72082	2.94293	3.23501	4.42976	0.519296	4.2917	4.95552	3.25433	3.42462	3.10063	2.91576	10.5705	5.63975	4.49155	5.466	7.82717	5.59443	7.45112	7.2742	6.09465
P60468	3.01357	1.88359	2.30364	1.87606	0.994599	3.1181	6.0025	2.45297	3.02421	5.04529	3.95936	5.40356	6.2204	3.05084	4.99704	3.90372	2.40058	2.71975	2.05413	2.21843	6.09358
O15254	2.4729	7.30399	3.00922	1.66341	7.84681	4.77854	2.89628	2.48979	5.50773	7.44353	4.59725	2.72139	5.33095	5.16824	5.96176	1.42148	5.55831	5.33519	1.1397	2.04816	6.09072
Q96FV9	0.299761	0.108912	0.488335	0.261472	0.115067	0.123465	0.570985	0.696321	0.484717	0.686917	0.881118	5.00258	3.6667	8.17286	5.76145	4.3823	3.2597	5.4222	6.2603	3.03731	6.08522
O75694	2.83816	3.62959	4.12189	3.4547	36.6592	4.85808	10.5777	6.08667	4.33231	10.2384	4.92421	7.7762	7.60453	7.40619	7.97038	5.51624	8.15524	8.73455	4.97973	2.82845	6.08263
Q6WCQ1	0.928427	1.37534	2.34534	1.74369	0.316055	1.25145	2.59066	1.9648	1.91738	2.07069	0.707064	4.96574	5.2682	6.98826	6.49702	4.19472	3.77807	6.33477	2.38533	4.28443	6.07323
Q9UBX7	0.692952	11.4361	6.01758	1.93743	1.45983	0.151806	0.275413	1.83617	0.296148	0.319733	0.515339	0.267686	0.0849765	22.6592	0.320832	0.492986	0.172841	0.163488	1.33769	5.81866	6.07187
Q16563	1.42	1.98846	2.56409	2.43248	0.0119018	1.77197	1.23832	3.69394	1.32729	3.51691	2.69623	5.45685	4.08075	6.97596	4.59415	5.40687	2.86896	7.08015	5.26424	6.3524	6.06608
P52566	14.8663	4.61733	4.02719	19.6882	3.23634	9.58017	29.5641	14.5261	12.9112	14.9314	13.6624	12.4001	6.88363	7.05977	4.74644	8.39734	12.9455	7.72189	7.66555	2.87597	6.06164
Q08945	2.16149	4.45453	7.8161	2.88376	1.96587	1.58291	14.3148	6.14244	5.18833	5.26366	3.48525	10.7275	14.9637	9.82031	6.96318	9.64273	11.4232	11.6792	13.0688	6.79997	6.06133
Q13283	1.44248	2.37452	3.12461	2.95076	1.52258	3.30302	6.8139	5.31297	6.29155	8.33837	2.78944	4.40549	5.62988	6.3836	4.50211	3.59837	2.11966	3.48657	2.26152	1.41742	6.04302
Q9UKG1	3.21874	2.81757	3.49493	4.13319	2.36227	2.9334	4.78119	4.49727	4.75996	4.87209	4.88895	4.18751	6.86368	10.853	7.16063	4.88065	4.57882	8.59123	4.83326	3.08905	6.03175
P00492	1.00708	3.03808	1.00269	1.48391	2.2993	2.80035	4.75332	3.673	4.45566	3.63143	10.2649	9.3825	6.87227	9.50424	5.19857	4.14379	4.53849	10.9497	3.98813	4.64507	6.02743
P43121	15.6184	9.30288	12.8459	15.397	13.6508	6.31536	4.50511	8.60955	8.68398	6.07807	13.4939	6.1515	4.46022	3.78188	4.37285	6.98221	12.6082	11.8833	11.1937	4.6038	5.98669
Q9NWH9	0.987239	1.55151	0.62324	0.516715	0.33535	1.6047	2.60385	1.42111	1.90451	2.23392	1.65274	7.80536	5.76287	2.34264	8.99862	2.62144	6.20006	1.76228	0.913665	1.3083	5.97513
Q14839	3.28383	3.44441	4.57332	6.63478	1.70065	3.40069	7.8046	5.52228	6.25415	6.66522	6.52309	8.86067	8.55066	5.02379	5.60413	4.7058	5.90941	8.19268	4.84176	2.30504	5.97216
Q16822	6.15392	3.53419	4.77019	3.59534	2.16106	4.72222	7.86281	13.8521	6.80568	4.63028	6.84903	12.3869	14.8407	10.4797	9.14327	12.484	8.39083	12.4957	3.58437	3.59413	5.96811
P26583	6.5926	8.57934	5.87155	9.36681	7.9628	7.92286	53.195	18.4427	21.1715	26.3753	17.1312	8.34701	14.4548	5.19931	5.2447	7.35204	4.66225	1.86848	5.63726	4.70674	5.96756
P09871	2.18163	1.23352	1.83294	3.2779	1.1557	1.3784	3.1732	2.90301	3.32582	1.68087	2.46388	12.6204	8.2775	4.35627	5.20506	7.73181	6.0603	4.84004	4.60396	5.51803	5.95805
Q9Y3D6	0.442218	1.92681	1.55777	0.87229	0.304729	1.98922	2.66231	2.22724	2.36648	1.80795	1.56875	8.45601	8.5827	4.24649	6.56887	6.34406	7.07895	3.92409	1.63856	4.7916	5.95714
Q15057	0.122677	0.114792	0.317193	0.515527	0.180377	0.249045	0.569857	0.33276	0.538996	0.203862	0.427199	11.283	7.7923	7.75739	6.62139	5.51091	5.41747	9.89445	11.006	4.0333	5.94495
P50552	6.48956	6.52287	8.87471	8.51751	6.30213	8.97536	5.8286	6.15854	7.36129	5.67161	3.79946	7.41473	5.25716	5.59535	5.61358	5.24185	4.06127	5.50724	8.31998	3.10505	5.94372
Q8IZH2	0.314006	0.433761	0.618772	0.216368	1.04827	0.243104	1.08353	0.279496	0.385278	0.443262	0.150039	1.67343	1.68109	1.26846	1.4237	0.73	2.17387	2.69352	1.61174	0.87694	5.93492
Q9BZF9	9.59687	9.89618	9.10103	16.9979	3.5691	4.53271	6.50496	9.22751	11.6343	8.25272	15.9373	5.57942	5.60886	6.27724	6.47488	8.71432	5.66615	20.2523	3.55238	5.67886	5.93307
Q9H3U1	7.85031	5.88976	7.73887	19.2164	2.69386	3.36359	12.3383	13.5486	13.1899	9.92512	9.84483	5.40896	6.57247	7.75067	7.86493	3.9738	3.11115	4.58582	4.32453	2.26078	5.93169
O75439	3.6882	3.07785	4.70278	2.51052	2.57009	6.27666	18.5841	12.1395	16.5258	11.6624	7.11725	6.89674	11.332	9.61602	6.78293	4.15759	7.13014	11.0885	2.04817	2.26665	5.93072
Q01804												7.98522	5.96483	9.35391	5.85631	2.13438	1.88556	1.957	1.76249	1.62213	5.92868
O15530	0.258121	0.392572	0.309575	0.361252	0.235114	0.463883	0.124073	0.444771	0.405387	0.288124	0.216487	4.58999	5.47024	7.01789	3.85498	3.78834	4.20624	6.9613	3.84643	2.64491	5.92658
P61923	0.562951	5.80908	0.77981	0.475836	3.21757	0.588997	2.06836	3.04467	2.58543	2.50475	1.06801	7.36532	7.35182	7.47431	9.61738	3.58926	3.08679	8.22237	2.33819	2.52986	5.92605
O00442	2.80543	3.08677	2.43042	1.61402	0.41079	2.17065	6.03092	2.72396	3.44006	3.62466	1.96586	8.15853	4.77971	7.34452	8.38258	4.65861	4.37516	9.04947	4.21774	2.21786	5.92321
Q9UPT5	9.72902	6.23893	1.75033	1.96241	1.11839	1.22256	2.15628	2.9777	1.88921	1.86141	5.98164	4.76763	3.42175	7.90618	5.84501	1.62035	1.5566	3.03338	2.82343	1.5416	5.90459
P00568	17.2712	18.4223	11.1948	17.6175	30.8914	12.8836	11.0363	13.3691	14.4091	12.2077	20.0485	4.3074	5.65507	6.87819	5.23078	4.90546	4.61887	7.05169	8.27907	3.92968	5.90268
O60749	13.1055	12.4412	10.3538	12.0877	6.41064	17.6408	17.3398	11.3535	10.9873	15.8213	8.16675	6.5864	4.39788	7.27189	5.8555	4.58152	4.7718	9.41262	6.35097	2.91331	5.89669
Q96RR4	0.757409	1.21403	1.66735	1.53956	0.329497	0.889427	4.80631	0.852869	2.16747	1.58022	1.80055	1.75565	3.47621	5.22238	5.34776	2.19595	1.36438	6.99353	0.539607	2.20438	5.89475
P02549	5.83264	8.20103	2.65825	2.78424	8.4122	5.4955	7.03278	4.77525	5.47677	4.58699	8.16012	8.16685	9.00642	9.66428	12.2532	4.7889	6.65595	14.9825	4.64258	27.5807	5.8889
Q13557	16.4887	15.1008	16.3839	21.1836	10.7468	12.5928	43.6364	13.6538	15.0356	17.3504	13.4798	16.0019	6.0038	7.76157	7.03344	6.47667	7.15112	15.1193	22.6544	4.58361	5.88609
P12931	4.13026	2.34504	6.47406	2.36456	1.04086	2.76736	3.33677	3.11888	4.29947	30.1629	7.03977	14.6902	7.7767	6.37477	10.7105	8.50816	7.84282	7.69972	6.44667	4.85809	5.88301
P51610	12.1152	7.38614	10.831	9.47936	0.785733	18.2029	22.654	12.4363	18.1996	14.5474	13.5185	8.04663	7.98917	5.41387	7.24995	5.10134	6.18356	6.46339	3.84104	3.90344	5.88125
Q07866	3.14911	2.4913	3.80256	4.02499	0.610157	2.81017	6.53574	4.63425	5.96691	6.60338	3.54638	7.42849	6.45169	5.82102	7.18298	4.43228	7.12318	7.91275	6.76423	3.20575	5.88071
P62318	3.88466	3.92978	4.19538	4.60668	1.59555	4.44647	8.01106	4.95672	5.40607	8.68173	7.1586	8.68862	6.37729	7.23563	5.96196	6.23278	6.07712	6.78312	5.75157	2.34641	5.87962
P23258	0.638866	1.18558	1.1976	1.38124	0.518371	0.447483	2.26861	1.59197	1.82029	4.14124	1.65508	2.78987	2.65282	2.61109	3.31003	2.62057	5.71386	2.88491	4.63128	2.12227	5.85943
P48539	0.79502	0.818511	1.06717	0.930939	0.511557			1.15473	2.22516	0.490962	0.733694	2.25788	0.490226	1.35531	3.19524	2.2094	3.57976	0.582708	4.92716	0.283129	5.848
Q15370	4.1451	5.13109	6.0938	4.67697	2.45791	6.44532	9.86675	6.17824	10.0993	7.06475	9.78563	7.73334	6.13077	5.99271	5.33502	4.15708	2.86254	4.98916	3.43118	3.29884	5.84163
Q15020	4.69199	4.71053	9.42145	9.48932	12.2457	6.23138	11.5866	12.1464	9.6024	8.52576	9.46637	8.9125	7.42119	7.64679	11.5558	4.78182	4.92976	6.15382	11.5622	2.78625	5.83897
Q8IX12	4.70142	2.17738	6.62475	3.18189	2.30754	4.85155	4.75346	4.01031	4.6016	5.33097	4.26109	7.62453	7.14315	6.27068	5.34057	3.07176	2.33565	6.68885	2.57693	1.82625	5.82827
Q9UNS2	4.26361	4.3057	3.29475	2.68819	2.40908	5.34468	5.6234	3.32718	3.75376	5.19295	3.68115	2.68324	5.85887	6.4149	5.84192	7.64409	5.32136	3.53189	4.25732	8.71186	5.8249
Q15477	5.81549	5.25146	4.0272	4.36434	27.1261	4.57444	7.04639	6.42099	4.10959	4.02477	9.4463	4.16621	3.12152	3.94466	3.76239	2.28571	1.7973	7.29995	2.18749	2.27184	5.82379
P84085	3.95636	3.09313	7.54952	9.26868	4.55045	11.5176	5.16082	9.87474	6.43005	15.9713	2.33901	14.6189	11.7273	2.2542	6.65585	12.693	9.49083	2.64461	3.89758	8.03796	5.8133
Q63HN8	7.10985	6.74331	5.10069	5.1796	3.07949	6.74112	8.36442	5.42707	5.67101	5.39404	5.0249	15.4307	12.0228	6.82435	11.7353	5.99152	10.6141	8.5585	6.37643	3.38546	5.81304
Q6IAA8	1.24545	1.49656	1.49879	0.678356	0.377728	2.03799	2.23063	1.2539	1.9804	1.45149	0.948557	5.95143	5.73728	7.77842	8.21861	3.70596	2.99225	6.3392	4.20148	2.68988	5.80759
P53365	0.550447	0.870352	1.35164	0.865379	0.49594	1.21589	2.34685	1.3896	1.65274	1.61929	1.05235	7.70844	4.70906	6.02883	5.59673	2.0297	1.96731	6.79273	1.82965	1.58785	5.79827
Q6PKG0	23.3209	18.3626	26.5777	33.4135	1.87386	5.10755	10.4161	25.2469	38.5292	16.3825	43.6765	6.89374	5.27633	6.05617	6.90455	4.94071	7.70562	5.92036	8.40875	3.86488	5.79608
P02760	12.9687	16.3463	8.27112	23.8416	13.659	30.0326	11.9756	19.9077	13.0873	10.6314	17.9566	18.5685	12.0329	4.43776	10.0524	29.3367	29.7466	6.38448	17.2344	22.7499	5.79593
O15321	0.728539	0.911661	1.91358	0.34073	0.991998	1.77483	1.72292	1.25126	1.92	2.86152	1.05842	3.7576	4.42697	4.25907	5.47469	1.10312	0.567007	3.12405	0.525567	1.37227	5.7946
Q9Y2E5	3.07563	2.84025	2.21818	0.82557	0.644222	1.09672	0.193327	1.98113	1.1604	3.63927	1.83184	6.81266	6.38234	3.97243	9.60483	3.21059	5.55645	2.99512	3.41917	3.17055	5.78458
P05997	56.3428	30.835	6.61671	12.6311	6.34925	47.8361	26.6404	17.8915	22.9666	15.4805	22.0493	77.6716	8.54419	4.10977	3.26477	114.331	103.701	0.836963	5.80299	52.2716	5.78267
P04003	1.69958	4.23363	1.39172	2.09592	9.92155	5.24216	4.01907	3.80972	3.22647	2.39866	1.62492	3.59212	15.4395	2.59881	3.10862	11.8543	9.02632	7.69514	4.26011	19.2784	5.78264
Q9H8L6	2.37845	1.06898	1.5707	0.97041	0.691764	0.841105	2.05474	1.99364	1.84391	1.77555	2.26956	7.961	8.7185	6.52531	6.48807	8.50255	3.31172	9.06888	8.23187	4.18082	5.77643
Q9NQT5		0.0191478		0.0813942	0.185665	0.0213367				0.1273	0.039225	3.71787	2.71387	6.10563	6.86512	1.56338	4.14284	4.4731	6.48936	0.701702	5.77523
P50479	6.18481	4.05914	6.14069	10.2887	5.01006	2.65397	9.71482	13.0702	9.72784	10.6302	12.3975	11.4113	5.85965	7.24891	4.08984	11.8407	5.95996	5.5764	7.66134	8.66746	5.77098
Q9H3S7	3.76286	2.91272	2.91175	2.34142	2.83363	3.43811	6.36694	7.61583	6.03544	4.29116	4.98784	4.00963	5.05979	5.37561	5.98717	3.71332	4.50777	7.90738	4.61125	3.26958	5.7659
Q16643	13.2896	6.63981	7.39723	14.6298	2.01772	4.178	12.3144	11.581	11.2987	12.8342	8.59954	13.8042	7.72041	5.1465	3.33283	5.96667	3.35888	7.55	6.71871	3.30668	5.76212
Q13126	5.97139	5.71214	4.63513	4.16525	1.43465	3.92473	6.64446	6.4445	6.23107	15.1034	6.20247	3.66517	5.60205	7.06745	6.89305	4.16089	5.38217	6.46884	3.37968	5.94479	5.75351
O43278	0.448629	1.41629	0.885326	0.358844	0.20367	0.942121	1.02159	0.967123	0.862948	1.17102	0.34744	5.8766	4.60336	5.22137	7.44317	4.52846	5.60862	6.00404	5.35737	2.55073	5.75267
P20338	9.28109	6.70509	7.99644	4.99126	7.85496	5.57398	10.0619	6.99468	7.2956	4.98851	11.023	3.76163	3.84735	3.96002	3.75159	2.63055	2.17098	1.76792	4.65266	1.29283	5.74105
Q99797	5.24981	6.98365	4.68999	3.61237	2.49102	6.52016	8.84508	7.69453	8.47879	4.78985	9.77534	2.4802	9.50205	6.57364	4.22579	3.53997	2.21838	4.42471	1.49905	4.328	5.74021
Q6UXN9	1.31174	1.0889	0.852304	1.12632	0.664207	0.766092	2.00272	1.73488	1.84409	1.60583	1.77488	3.4014	3.60239	4.73882	5.20142	2.88199	3.82947	6.47761	3.85621	2.25386	5.7402
Q5T447	0.165343	0.466835	0.458146	0.419206	0.0848117	0.232545	0.611581	0.453484	0.533822	0.65814	0.257209	6.59579	8.66333	4.39752	8.05533	8.31011	8.87897	3.05173	2.16851	12.5863	5.73347
Q9HD20	31.661	9.75801	20.7351	13.4839	11.6629	28.3388	21.5249	20.7719	18.7886	24.8888	23.045	10.6788	7.87603	7.19746	7.12753	5.22491	3.62326	9.47371	5.83319	3.06824	5.72447
P55265	12.707	9.23961	11.6796	8.3636	9.24551	13.6511	44.3009	15.1871	16.7383	20.0492	12.245	11.8156	9.89198	11.0324	8.55781	6.50876	4.13749	11.3833	5.75193	2.95836	5.71639
Q13423	39.9672	37.9911	37.3345	38.4535	57.1826	29.7848	45.0159	34.0103	40.2857	33.9886	37.31	18.4299	7.18142	8.453	6.90976	11.4578	13.3005	10.6347	12.0588	2.79657	5.70143
O00401	14.3609	11.5692	11.9512	9.74652	0.310667	2.46848	18.7136	6.42468	11.2783	14.0064	1.27531	3.75735	1.98642	3.07267	8.83627	2.4321	10.0951	2.53678	11.0505	0.921766	5.69889
Q7L2H7	1.40171	1.85127	2.02942	1.7967	1.31311	2.99412	4.03098	2.67149	3.32378	2.73714	2.83639	4.49497	5.51354	5.85284	5.7371	2.94792	2.44866	5.19838	3.66171	1.54554	5.69521
O60884	5.74967	6.21623	7.09931	4.73785	8.50531	4.53914	5.49778	17.7266	10.5716	6.13642	5.95257	7.27757	6.6003	6.26737	7.31592	3.24229	4.24952	8.85746	2.82285	3.11983	5.68369
P27105	24.1119	11.2166	14.3705	25.4817	5.34934	8.33433	14.02	16.7522	19.0431	10.666	19.611	7.05219	5.76218	6.97856	8.03604	10.1326	11.4666	15.839	21.385	11.1741	5.68357
P42345	4.29009	3.19578	4.66063	5.45685	0.437018	4.08571	4.24695	5.54712	5.2618	5.97699	4.76841	10.0758	11.449	7.05576	9.9219	10.2022	11.1556	5.83272	7.46697	6.17501	5.66206
Q9HAB8	5.1157	7.96517	5.02603	3.19433	2.34862	6.05991	9.30666	6.95842	7.6373	7.17752	5.81296	3.42059	6.03877	5.2624	5.51082	2.03041	1.92637	4.74879	1.71963	1.43991	5.65366
Q92783	0.972112	0.6568	0.597104	0.702908	0.276884	0.258912	1.4661	1.24041	1.3185	1.10622	1.09899	4.0665	1.53277	3.06787	8.06017	2.82541	4.96978	2.79755	1.37603	1.42638	5.63977
P14735	183.535	70.5082	91.0355	65.3748	60.8228	29.9075	31.5284	122.844	99.5064	83.7982	142.799	7.11237	6.66792	9.3256	6.51083	3.89153	4.32301	8.04031	4.16996	1.8492	5.62171
P15088	68.8464	34.6864	3.09631	4.72593	10.7921	1.11624	9.86553	21.2421	7.33165	2.25833	43.8917	6.62749	5.65416	8.09209	27.7109	12.6326	45.8588	24.8306	5.18504	12.6733	5.62078
P62993	9.83965	12.061	12.2443	13.7049	6.27942	8.24432	17.9637	11.6397	14.6665	13.644	11.5133	10.2925	7.82838	5.80146	9.52328	5.81379	5.6517	4.6184	3.94244	2.79633	5.61765
P51571	9.26124	7.53032	10.3412	5.68613	2.57183	17.7477	13.9356	6.17459	10.7234	13.7213	6.66374	4.78085	6.30283	5.43982	5.01654	2.89549	1.68089	2.5272	1.85438	1.44462	5.61022
P54619	4.49684	5.04595	5.70546	3.925	1.55519	2.47126	6.74973	5.81321	7.23935	7.47378	6.585	4.59931	3.37595	5.03456	3.36636	2.54169	2.77884	4.31575	4.07076	2.15179	5.59252
Q6UB35	3.2063	1.06871	1.05248	1.98572	0.790223	3.55269	2.0446	2.12916	1.86621	2.38318	2.71128	8.68271	6.84183	10.5922	5.76059	6.0923	6.00375	11.7575	8.40633	3.20224	5.59053
Q9H9S4	1.61611	6.25001	16.3352	3.31757	5.79778	1.6341	6.61387	1.88313	3.2555	1.82068	6.53473	7.57828	5.77403	8.65294	9.22773	1.41428	4.96387	5.47519	1.71912	1.8872	5.58753
Q96M27	0.932798	2.14333	2.70765	1.05164	1.20159	2.90288	2.72441	3.81621	3.59283	4.36714	3.92662	6.48516	4.39117	4.04839	5.71379	1.56287	2.26942	4.49116	2.23769	3.30552	5.58362
Q9P0K7	4.69024	4.02633	3.08137	6.03062	2.03051	6.38039	9.30099	5.87767	5.67512	2.6799	6.87373	9.38369	7.78904	7.55634	7.60367	5.70069	6.52046	9.67466	4.86073	4.59557	5.58358
P40424	0.114437	0.0777809	0.0974875	0.206948		0.0541639		0.0498367	0.0348838		0.0355132	2.50771	6.0748	2.86328	2.80963	3.61353	3.08555	5.40999	1.69509	1.5253	5.57723
O43252	2.28118	3.46676	4.40922	2.94102	2.87287	3.57453	4.79944	2.63245	5.34021	9.09396	4.27381	16.9707	5.86878	9.65653	6.86509	3.58633	3.54496	9.63319	4.06233	2.72293	5.57322
Q15637	1.43611	1.85883	3.04158	2.54836	0.843042	3.44477	10.9639	4.65154	6.27532	8.39506	2.98284	6.35363	6.07441	8.97223	6.36302	2.52059	2.93263	4.8321	1.79797	2.11495	5.57117
P06756	4.40768	3.57703	5.368	3.54199	2.44063	6.04346	7.91411	4.47007	5.81954	7.70538	4.35932	7.83524	5.74574	5.84786	4.92058	6.21206	4.13352	10.0587	5.74886	3.19916	5.56731
Q6VEQ5	0.668499	0.466329	0.655614	0.485049	1.01561	0.83253	0.914958	1.2158	1.40242	0.881257	1.06024	4.05213	4.37911	5.11083	4.92018	7.30024	7.98296	5.84835	6.67901	3.68881	5.56606
P15121	6.29293	11.4748	7.17376	12.5005	11.3025	13.484	14.6661	8.58671	8.49763	11.0982	12.3594	9.95688	7.24076	5.17508	6.85712	10.3816	6.44588	5.29715	6.57549	4.46046	5.55635
P48061		0.495612	0.0530226	0.0651859	0.069709	0.224047	0.119662			0.374718	0.164669	1.95052	3.54618	3.59076	3.05159	3.47288	1.97664	2.98244	1.91931	2.68919	5.54863
Q9H299	7.24642	6.54879	4.87656	9.06061	3.88816	15.701	19.1881	8.92565	8.10123	31.2576	10.7541	10.0573	8.71291	8.62095	6.54449	6.07118	7.83358	8.00161	7.44934	2.03242	5.5466
P46109	1.6639	1.65012	2.54122	2.87195	1.0033	1.05601	2.52684	2.67451	2.68743	2.05289	1.53035	4.05655	6.86931	6.3497	6.30033	4.16987	5.07411	6.4585	7.25555	2.50321	5.54193
P49589	8.32883	4.24486	5.08871	3.56699	12.2241	6.87094	8.12462	6.98582	8.54085	5.80398	6.76062	3.77437	4.38729	4.93197	4.92845	2.98852	4.13321	6.8061	4.06902	1.66056	5.53558
P49756	4.76716	5.74968	3.90172	4.26345	7.57219	1.98881	5.45914	7.07585	6.66797	5.17174	9.59241	4.89388	9.92569	21.4181	9.33485	2.38449	1.74157	2.74639	2.64048	2.02127	5.53259
P16435	6.6272	6.21615	7.33332	9.80401	2.01976	6.96181	8.51989	7.60627	11.3483	27.6613	7.32949	10.1968	13.3583	8.00113	4.99288	5.90378	4.4077	8.20831	4.10226	6.07824	5.5307
P62316	15.4007	2.65301	5.14226	8.37681	1.51418	13.9404	17.1899	10.7421	12.6136	7.6373	8.38816	8.67188	9.56336	9.8702	7.18117	7.0076	4.34631	6.70678	6.74132	4.12239	5.52398
Q9Y4A5	0.241348	0.217432	0.18083	0.100436	0.237141	0.252103	0.543514	0.311119	1.38178	0.673536	0.213691	6.08777	8.50486	7.04652	6.6894	5.04853	7.27737	7.79406	5.28603	3.19782	5.52099
P84103	4.47613	6.60055	8.43896	7.88758	4.00071	8.4806	14.4846	9.15729	9.64622	18.7204	7.55612	6.26887	8.11691	7.53207	5.94875	4.6659	1.73623	4.45953	4.5193	2.01176	5.51585
Q9H4A6	1.45992	1.31283	2.03637	1.00164	1.43008	7.73487	3.95461	3.43791	2.99511	2.89299	1.41253	4.70991	3.41813	5.78164	5.11555	1.11268	1.50695	3.18188	1.24072	1.37837	5.51112
P82094	0.961688	0.481968	0.54922	0.427369	0.143543	1.22323	1.86008	0.668854	2.03441	1.03091	1.56313	3.29759	5.02832	3.81838	2.95425	7.75511	9.22221	3.30178	5.69705	5.4043	5.50828
Q9UKV3	5.89329	6.84809	6.38578	8.55283	6.12739	6.90805	13.5785	10.2952	9.04054	11.6446	8.09803	7.43376	7.18147	7.68497	6.90006	5.62297	7.76856	6.25981	9.27413	2.34829	5.50796
O76031	1.87925	3.37155	4.70452	2.74829	9.7557	1.5773	4.2493	4.21966	4.91108	2.89054	2.74041	3.57085	5.22662	7.03573	4.90181	3.35148	3.53887	6.59576	1.92485	5.0444	5.4969
P63220	9.98636	11.0723	8.6042	8.1457	4.58812	14.8688	15.3315	10.7752	17.2891	16.5043	14.05	3.13983	5.56574	4.30122	5.01058	3.39745	2.19887	3.43414	1.84638	3.01243	5.49421
P50579	1.8924	1.92478	2.56222	2.73269	6.60339	1.61857	3.52301	1.96505	2.30768	2.05107	2.98217	5.60518	4.32992	5.64395	11.5337	13.6009	2.70684	9.61871	3.30444	2.12704	5.49378
P20042	5.00588	4.2732	5.02957	4.84728	2.59599	8.30022	11.7044	6.01286	7.17712	7.8124	7.81913	4.4862	5.73752	6.0142	3.61031	3.10228	1.62875	4.38659	2.56554	2.20151	5.49291
Q9UPQ0	4.20003	40.7524	4.59344	3.88817	2.92584	5.33386	2.27149	9.40102	6.37822	4.00343	1.67717	3.11146	2.02063	5.62941	3.58384	2.81745	2.53961	7.04537	2.25137	0.988008	5.49145
Q13217	4.06897	2.57619	3.2621	1.31925	1.33699	6.72954	5.18297	2.84388	4.96713	7.83468	7.30086	3.87304	3.17868	9.76803	4.49893	1.69152	2.53077	8.20813	3.18196	1.87978	5.49096
P31749	1.81039	2.84086	2.87145	1.65816	2.35471	2.62462	3.27293	1.62958	2.53781	3.56004	1.40424	5.51698	3.9157	5.4241	4.5529	3.80722	2.53843	7.47128	2.18124	1.58072	5.4893
P13693	10.3923	16.518	11.2133	5.65475	33.5729	18.5004	18.8567	8.35932	9.25776	12.5527	14.5423	8.75999	5.71262	9.38605	10.7972	4.26499	4.91617	6.33727	5.1435	1.83022	5.48916
Q9UKX2	53.4517	656.078	69.5432	60.8984	3484.84	74.1965	84.6955	250.838	80.4199	67.9058	71.0767	2.28814	15.7303	4.14588	13.8801	3.57129	46.2308	6.32142	2.09521	8.61769	5.48887
P29590	14.4713	7.70949	10.378	13.8822	2.01534	11.0734	17.9771	11.8601	12.7149	15.7308	13.0111	11.4523	6.15246	4.78617	5.59796	5.59783	6.09629	6.40656	5.43727	2.70085	5.48685
Q9ULU8	0.276201	0.446871	0.48042	0.856673		0.0957134	0.367292	0.482842	0.348885	0.328699	0.0713816	4.25858	6.22972	12.25	8.75591	11.0332	12.4716	5.22735	23.007	5.86994	5.4865
Q01081	1.03037	0.679341	1.21225	0.763821	0.55098	3.26294	4.53406	2.6788	2.87505	5.33537	2.1161	5.50712	5.15247	7.53386	5.16023	3.05233	4.29589	3.20794	5.20764	1.67939	5.48429
Q9UHD2	1.19126	1.39663	1.15526	1.10391	0.698369	0.934185	1.23411	0.78806	0.870028	0.694088	0.591758	5.39783	4.90647	6.71363	7.00186	4.41574	5.70791	8.4583	7.03558	3.18758	5.47608
Q13185	5.46672	2.71675	4.3266	4.23804	1.68425	5.99401	14.3941	10.3232	12.3295	16.451	10.8557	7.77253	9.84689	9.45281	7.7101	3.25314	3.35916	7.60555	3.50925	1.73517	5.47595
Q02487	2.5895	6.91489	5.85126	3.28935	1.79307	3.26039	3.0191	2.4228	2.43474	6.0333	2.67724	4.37013	4.01138	7.01385	5.05359	1.80271	2.26215	4.8284	2.83731	1.56897	5.45757
Q02880	5.08617	3.92886	4.54943	6.1239	3.83436	4.52803	27.1136	7.82603	8.71981	9.07612	9.28507	7.3267	17.9388	10.7043	7.20395	8.52001	6.15672	7.88291	9.2193	5.27842	5.44912
Q96K17	0.56061	0.354062	0.446856	0.57686	0.336105	2.4394	2.09133	1.22868	0.814541	0.939079	1.09456	5.04915	5.95757	5.5803	5.31393	3.04244	2.77454	5.5937	2.80396	2.48092	5.44049
Q15005	8.74097	5.65791	5.88598	3.78805	6.37064	7.04121	13.9353	6.49034	9.58432	10.8407	7.80579	5.67058	5.35495	8.00389	5.4557	2.1055	1.97793	3.96803	2.19288	1.32167	5.43728
Q9NPJ3	3.97971	4.32442	4.61769	2.50921	2.36379	2.97609	6.08564	5.54203	5.12286	7.97681	4.66494	6.35479	3.98657	4.90559	4.10907	2.27687	2.17916	3.63878	2.11363	2.69174	5.4268
Q9NTZ6	1.72865	1.93549	2.68076	2.84366	0.611909	2.6579	5.19564	3.5744	3.79529	5.02989	3.02983	5.65118	5.86979	6.80424	5.57025	2.93627	2.69076	5.49694	3.70493	2.02143	5.41421
Q9H0S4	0.274813	0.27539	0.211169	0.168818	0.0976572	0.150383	1.18802	1.02306	0.417745	0.956228	0.249454	5.57782	4.7372	5.90167	6.34879	4.8353	7.19919	9.81531	7.44108	2.3624	5.4135
Q07666	11.511	8.12297	7.88902	6.69789	2.23424	13.1698	12.952	7.11307	7.48329	14.2573	7.43958	9.32641	9.19293	6.27552	6.64279	5.67006	2.80225	1.72006	4.37899	2.36807	5.40723
P52815	0.100192	0.321336	0.238884	0.0825971	0.276229	2.06103	0.988643	0.849404	0.629093	0.813585	0.607135	6.81315	14.7902	12.2577	9.97389	2.59446	4.67437	14.0398	5.85058	1.68862	5.40625
P62995	4.29939	2.73728	6.61095	4.69813	1.75353	7.98289	7.385	7.23908	8.84603	15.3936	5.98582	8.64328	8.2716	10.5771	5.39838	4.91499	1.48116	5.14371	5.45069	2.1882	5.39897
O15327	0.29836	0.41351	0.698266	0.809716	0.261067	0.131366	0.728041	0.0218862	0.459392	0.422327	0.429547	1.42335	5.688	4.54787	3.5815	1.76141	0.931164	9.24427	0.421989	1.95989	5.38512
P40123	9.90083	4.28584	9.93815	10.593	18.0758	2.15411	4.08386	7.34921	6.0049	4.50476	6.36722	3.18595	2.76851	3.33108	6.61147	3.88832	4.38526	5.96545	7.17756	1.51914	5.38376
P63096	1.52708	1.23374	1.89052	1.75625	1.20429	0.486462	0.922812	1.05411	1.21801	1.27813	2.33887	4.3499	1.66566	3.68301	7.24391	4.19656	7.7498	4.75976	7.46206	2.68742	5.38179
Q9Y2Q5	0.617484	1.32605	0.501697	0.34016	0.559078	1.53382	1.63658	0.751928	0.791891	1.29984	0.904275	4.50291	6.11006	5.61793	4.35439	3.52086	2.11875	4.63843	2.2276	2.45222	5.3586
Q7L0Y3	0.804838	1.46249	0.726162	0.80376	1.12538	1.85732	8.22366	2.95358	4.27387	3.30513	1.34327	7.78028	6.75	8.29996	5.4762	4.32386	4.49384	5.31328	3.73442	3.06824	5.34407
P52789	6.11865	7.72172	16.0265	6.26853	2.393	14.3465	6.71664	4.60438	5.84147	5.56529	0.209284	3.53419	8.35144	6.47288	6.79692	2.54898	2.10229	10.2398	2.58194	1.90907	5.34144
Q8IWA5	3.35952	5.73019	5.18613	3.29974	2.45141	2.45607	5.02189	3.08369	3.80918	4.34018	2.99087	3.31907	4.62707	6.88587	2.46531	2.39694	2.4606	3.46831	2.4899	2.6968	5.33994
O00186	6.3354	3.71666	5.05165	3.32654	2.54869	2.7369	5.87711	5.9003	7.18197	9.22192	6.59682	4.53055	5.78851	6.73751	5.78412	5.50405	3.15417	4.69104	3.64577	4.24963	5.33555
P05090	6.4792	3.49429	5.38142	6.39084	0.890642	17.9473	8.38141	8.46881	5.02471	5.91937	9.0507	5.0409	7.85134	7.05936	5.49502	6.43045	16.5478	5.54979	4.97696	13.8892	5.33123
P15374	1.39265	11.0186	3.6786	1.85638	1.1634	3.85898	2.1028	2.96311	3.54562	3.63681	1.46106	1.76839	1.84901	6.52255	4.26201	1.41821	2.22164	5.19249	1.86691	0.533281	5.32538
O15042	12.4065	3.07688	3.04676	3.37435	1.23576	5.80833	12.4815	7.60501	9.61577	12.3919	13.0613	6.71872	7.04336	6.19222	5.43542	3.21556	3.26273	4.95705	3.09794	1.83329	5.32401
Q9NX63	12.3323	15.5204	17.8903	14.8455	30.212	11.5673	22.769	29.1159	20.6383	18.0297	17.7432	7.97769	8.98927	9.90143	9.13943	6.80807	10.6333	9.78552	6.84223	4.62531	5.31141
Q9BTZ2	3.22364	6.57843	6.80177	3.89925	5.75935	4.13352	15.4397	6.15737	14.3106	9.09964	9.19303	5.63134	8.56298	6.31231	4.59189	1.77443	1.72559	4.09303	1.4327	1.53771	5.31068
O43583	2.57229	2.03477	3.10782	2.10131	1.8411	2.20276	4.65457	3.66994	34.9594	3.81633	5.17021	4.28621	4.76847	7.29281	5.27746	2.80693	3.3018	4.36603	3.61398	2.50294	5.30105
Q53GQ0	19.4621	21.0309	23.8174	19.0428	11.0182	12.2285	34.1199	25.9238	35.9088	49.7333	28.2025	12.0095	3.01436	10.8201	5.64784	6.61222	5.12439	3.33338	5.31556	3.67705	5.30042
O43676	1.20278	1.6603	1.71717	1.87227	1.02209	1.69948	2.61567	0.984387	2.08432	1.55836	3.42067	3.89988	4.15287	4.56483	5.16596	2.3019	1.78199	6.88949	2.31962	2.04799	5.29246
P05546	8.47337	4.69721	9.73654	11.707	2.16383	11.5826	7.23855	7.5481	6.0014	6.7085	6.36112	8.76586	8.22787	4.16696	6.23953	6.78561	10.6302	6.04039	6.9126	8.35828	5.29116
Q99615	1.79492	1.60814	1.70078	1.62938	8.82958	1.56738	5.16614	1.48682	3.01232	2.35292	1.90535	1.67785	1.52461	1.36933	5.06066	0.615001	2.62125	3.36803	2.41529	1.14715	5.28843
Q9HB71	12.2911	10.3683	9.4142	8.11014	1.87786	24.5226	16.4507	8.96197	12.9831	16.1104	3.40921	6.05613	6.43815	6.4201	5.2301	3.00332	3.31985	5.99911	3.64631	2.34184	5.28455
P62266	28.4847	32.8413	24.4447	29.571	16.9371	18.2285	42.0025	27.6787	35.7764	42.0822	62.7029	7.08087	11.5311	4.05455	5.70286	2.84321	1.94308	1.67922	3.52244	3.10247	5.28444
O95994	3.00226	6.58456	20.9053	8.9847	4.9558	0.766012	0.63792	3.68176	6.32412	28.699	56.182	8.84659	94.3635	72.2729	20.7997	8.65217	1.8026	5.56386	16.2367	2.52719	5.28427
Q96DB5	1.98204	2.0892	2.01031	1.90271	2.38234	1.97235	6.13415	7.38815	5.3385	5.85693	3.70541	6.02388	5.47592	7.2703	4.59041	4.59677	3.32264	4.32077	4.17703	4.2486	5.28217
P52888	2.66484	2.66268	19.6213	3.37435	0.895034	8.93961	6.84792	6.07922	5.45376	5.94053	2.30623	5.41325	7.62234	6.26828	5.73229	2.96941	2.19535	6.39595	3.30621	3.45121	5.28215
P51570	4.13802	4.41891	3.25181	2.60041	1.21696	3.09142	3.10525	2.41794	2.21695	2.70207	4.03359	4.37341	6.65006	3.84926	11.9285	4.26384	6.49512	5.73658	4.6091	3.43843	5.27515
Q9Y4C2	0.132666	0.134758	0.318463	0.127055	0.354557	0.13308	0.716649	0.286391	0.318196	0.620886	0.267865	4.62979	7.23554	6.19418	4.89168	3.17943	5.24409	7.1807	2.81938	3.86926	5.26952
Q13683	5.60852	5.46636	6.79045	7.19029	2.04675	2.67018	1.82809	4.85215	4.60251	2.37701	4.71306	3.69462	2.5484	2.16605	5.16963	7.04002	9.69502	5.64927	6.92645	2.62704	5.26697
Q8IZL8	6.0584	0.230024	0.480417	0.84179	0.148705	3.70505	6.31487	6.26132	5.25939	31.9255	9.49473	4.59843	5.43179	7.22571	5.15456	3.87014	2.65363	6.89764	3.74968	1.67063	5.26661
P56537	1.30829	1.39885	2.15016	1.4119	0.150092	1.00006	2.05886	1.64483	2.5302	3.8193	2.42348	6.48666	7.95123	7.01314	7.25314	3.72152	4.48909	8.06697	4.94192	1.73668	5.26393
Q96P44	2.99563	2.53377	1.58928	1.05617	1.40631	7.62573	1.57205	1.76261	1.43478	2.28597	2.25475	2.8187	2.6582	3.99333	5.38545	5.66466	6.1394	1.22171	4.74868	5.82977	5.26281
O14910		0.10466	0.134778			0.136421					0.25565	3.67809	5.0454	5.00361	6.79121	3.03838	9.5213	7.69364	3.03174	2.64059	5.24805
Q9H0E2	13.2243	17.4239	11.8427	11.3924	13.5354	19.7316	14.4892	16.6339	16.8357	13.4022	9.4382	7.45609	2.74217	3.79767	4.99625	2.56157	4.93684	6.57843	22.2283	1.87726	5.24564
A1X283	1.96373	1.10516	1.67077	5.29992	1.79136	0.446007	2.0771	2.44346	1.15323	1.04375	1.06876	1.56485	2.96738	4.96972	4.86818	1.90287	1.57642	6.27995	2.48117	2.04987	5.24466
P13807	2.17859	4.08795	3.03101	2.81603	7.06489	2.75492	2.70377	2.77272	2.54654	3.54916	2.07993	3.79406	3.18634	3.72503	4.35855	2.19241	2.29462	5.76686	2.77688	0.977989	5.24133
O15260	5.6081	6.10672	7.73239	11.4373	4.70909	7.07161	9.37708	9.92267	14.4187	14.2198	12.5435	2.32425	2.60965	2.54589	2.1103	1.47452	1.20449	2.30004	1.62963	0.791754	5.2311
O14548	1.94614	1.62356	1.35907	1.58352	1.14089	1.34472	3.44188	3.17754	2.27067	1.72396	1.72731	2.60539	3.37743	3.50411	2.13665	1.26092	2.19249	4.09051	1.11659	2.2717	5.22805
O76003	11.4649	8.88302	15.43	17.371	3.03382	2.09342	7.43098	18.9468	13.5348	3.00123	12.9846	5.50524	5.60647	7.89801	4.90729	2.96189	3.27002	8.4538	2.69082	2.02887	5.22581
Q9H910	0.0690572	0.0220492	0.096003	0.155309	0.0173103	0.206508	0.153205		0.138675	0.243483	0.0101562	7.6924	3.53957	7.4906	4.65041	1.38215	0.826194	2.09997	1.31733	1.76888	5.22475
O43504	0.134646	1.53474	1.49867	0.722195	0.61068	2.20238	2.70922	1.25796	1.91994	2.3001	0.726307	5.52579	2.90715	6.2618	7.88652	2.569	2.49499	3.91347	1.86281	2.96939	5.21453
Q9Y223	0.501058	4.59799	2.46842	1.14021	1.93019	1.14534	3.43823	1.34677	3.00994	1.55923	1.4238	2.19139	3.7286	7.98882	7.12257	1.53684	1.05447	2.69908	1.24248	1.14163	5.21293
O43615	1.87639	1.5686	3.5662	5.42034	1.71442	2.19268	5.82429	8.01256	6.04454	4.38801	4.47677	6.32239	7.70534	5.72368	5.87402	2.85461	6.19398	8.44829	3.51439	2.48299	5.20982
Q02809	0.883721	1.63616	0.829768	1.32224	1.25718	1.00195	3.37444	1.06821	1.83857	5.88372	0.665981	3.62934	3.24627	5.26936	10.8427	3.50752	23.0079	11.5883	6.62577	1.36885	5.20275
P46976	5.02237	8.02781	6.23225	6.9801	15.7507	2.58227	6.35486	6.35155	6.24858	10.3097	5.5465	8.91119	5.03356	5.59746	5.57195	6.77845	7.07577	7.93804	6.93077	3.40722	5.18861
Q9Y3C8	0.766259	0.219044	0.652605	1.09051	0.0888739	0.629509	1.91202	1.06297	1.18553	1.89112	2.12035	4.36421	4.53374	4.33022	4.87535	2.52207	2.03541	5.28339	3.0046	1.97489	5.18474
Q14624	6.56586	5.72318	16.5614	14.509	3.45594	3.63381	6.69639	8.56685	9.46876	1.26023	4.54337	11.7245	13.3944	7.22558	6.33765	14.3152	10.959	12.4499	9.92788	13.478	5.18267
P19440												0.427563	3.34559	1.21709	1.64146	1.53089	3.02431	2.7151	2.12173	0.783873	5.17565
Q2M389	1.17218	1.81796	1.50152	1.40764	0.642566	0.607863	2.76832	2.08481	2.06744	1.13412	0.81199	8.7347	7.42544	6.39157	4.7391	5.70911	4.21949	5.909	2.348	3.63114	5.16561
Q8NHP8	3.73179	1.76996	1.85639	1.34409	2.3488	3.13807	2.53164	2.56625	2.80426	10.0688	5.00626	8.25151	4.55903	4.56425	6.5256	2.80569	2.42199	5.05423	1.60716	2.2696	5.16351
Q16658	8.03576	4.70937	8.33332	8.6095	1.51209	7.72553	19.3691	8.63947	10.5177	9.99621	9.08297	8.01561	7.36166	3.47189	4.50629	7.24059	4.22137	5.57663	2.35484	4.4147	5.15429
P41250	5.2554	4.27971	3.57878	2.81601	4.17903	8.6348	8.17389	12.5551	7.76475	10.2141	6.76648	6.34744	10.0898	7.40533	5.66675	4.57738	7.69633	10.2941	2.81925	2.97535	5.15017
Q92947	1.7985	2.16586	1.66332	2.06098	1.09803	1.70077	7.01917	4.47824	4.08158	4.66695	3.3407	5.46749	4.81065	8.95159	3.57209	4.42512	6.04887	6.13177	3.18231	4.22371	5.14043
Q7L5N1	1.5385	2.8979	3.14173	2.77104	1.53416	1.84823	3.62978	3.31631	3.02278	3.51729	2.9064	4.8181	5.63421	7.52107	5.71955	3.98624	2.08365	5.95088	4.16342	2.58784	5.13784
O43678	1.51943	2.34005	1.24607	1.48979	0.877737	5.4434	1.38651	1.05126	1.89494	1.36363	2.21467	6.15078	4.54184	6.88882	3.81994	3.31321	1.74453	6.07818	3.1793	2.91979	5.12815
Q9H1E3	1.87469	8.36543	9.18514	4.47388	3.11797	23.3713	36.229	8.54409	17.9767	36.4696	3.88849	6.66348	5.78967	1.22124	5.50701	2.56	1.49004	0.744711	0.426584	5.54492	5.11114
P34096	0.878427	2.53384	1.16998	0.543741	1.54234	2.51925	0.317946	0.576441	0.382043	0.779626	0.434908	4.06024	2.18084	3.80833	10.5245	4.89262	27.9356	13.3423	5.31416	2.93426	5.10675
P02788	91.9238	90.8041	43.6654	253.357	42.6739	19.3462	70.0216	40.3916	116.098	8.9453	61.0209	124.954	5.43491	8.81817	35.9273	11.52	66.558	54.56	543.714	4.98475	5.10449
P48729	3.19685	4.5433	2.85696	3.95026	1.43864	1.43366	2.62946	6.10805	9.73057	2.09366	7.83323	3.39582	5.72586	4.47449	4.22114	4.54685	4.82774	3.60009	9.53083	1.1092	5.09744
Q14376	1.87588	1.02698	0.922014	0.467233	0.0503175	2.4519	2.92867	1.7233	2.10827	3.41649	2.26544	3.19419	3.8952	6.46292	4.96889	1.50538	2.2485	5.74284	2.1417	2.00806	5.08901
O15400	1.95017	1.49275	2.31189	1.18355	0.654187	0.628393	1.93415	2.73736	0.741999	1.99725	5.35145	5.86761	5.69141	5.76226	6.34471	4.23973	4.15513	4.81453	3.15348	2.86479	5.08715
O75935	3.2951	4.35579	7.38327	7.9556	3.87207	4.04053	3.96675	4.93117	4.31775	2.14589	6.2786	6.31431	4.17742	3.7149	4.42712	3.62064	3.94907	3.92357	2.63266	3.13499	5.08175
Q14498	2.97099	2.29689	2.28896	1.71674	0.826057	3.53916	7.2754	4.46707	5.68574	6.45427	4.81396	7.62396	6.93985	7.84768	4.30413	4.93768	4.22793	6.06118	5.4249	2.31116	5.0713
Q7L5Y1	1.24087	1.14591	1.7131	0.187816	0.506221	0.606452	1.60051	0.561805	0.757643	1.61447	0.369878	2.47476	1.57273	5.79378	2.84332	1.94876	0.632175	2.02526	1.52372	1.0373	5.06937
Q7Z3U7	0.938113	1.87017	2.67823	1.21285	2.23705	2.02637	3.55852	1.7673	2.96473	5.25658	3.163	5.45916	2.85817	4.3408	3.05391	1.33203	1.23052	4.35437	1.76396	1.01262	5.06631
Q99996	0.878474	1.51955	1.75386	1.17072	1.47151	2.21702	3.61162	2.61031	2.99318	3.034	2.0406	5.07546	6.98168	7.09651	6.1014	3.51871	6.30472	7.30472	3.85103	3.04659	5.0654
Q5T5P2	2.92525	2.20231	3.73402	1.82324	1.57763	2.87491	2.4152	3.06412	3.28404	1.87671	2.36518	5.03368	5.10796	4.46371	6.5192	3.26146	14.3683	5.62712	3.29482	2.96917	5.06388
Q6P1X6	0.391007	0.655173	0.769428	0.391998	0.394048	0.535281	2.67618	1.13478	1.52176	0.774538	4.22211	9.86288	6.46502	5.3312	6.27519	5.104	7.16976	3.04537	3.6024	6.55215	5.05559
Q16775	6.8894	9.47772	5.60915	6.01787	4.53669	10.8313	3.6361	6.41009	6.59798	5.13369	6.01408	3.60187	3.3933	5.37596	4.63077	2.18868	2.77335	6.24182	3.0683	2.17879	5.04862
Q6P1A2	0.968097	0.854173	1.82969	1.21192	0.536852	0.487112	1.36316	1.69518	1.68665	1.46341	1.99026	5.66197	2.75131	3.60599	3.55768	1.47961	2.03109	5.33599	2.78453	1.19891	5.0349
O14976	3.75822	3.08356	2.70866	3.33165	3.76773	1.49035	2.08131	2.31491	2.04177	1.94912	0.997581	5.54134	4.62603	4.81227	5.89499	3.34333	4.46292	7.44514	5.45515	2.55799	5.03238
Q8N163	17.6377	12.9033	17.1399	17.9091	3.83349	9.90865	22.7838	15.2242	15.014	13.1079	14.2771	7.4402	6.96523	6.90167	10.5568	5.22712	4.8739	8.94084	7.10315	3.7445	5.02636
P50416	3.68657	3.41192	3.16575	2.52147	1.72664	4.13011	4.34229	7.57031	2.60235	5.0389	2.1419	5.47756	2.64727	4.46404	4.79312	1.87218	4.5118	5.7346	1.89635	2.00556	5.02168
Q13057	3.38205	3.93132	4.77473	4.20416	3.0341	4.88011	16.6822	8.00573	5.86926	5.98735	4.38914	5.16453	3.13488	5.93445	2.97242	2.67231	1.5833	4.68449	2.57568	1.70342	5.00708
Q86X10	0.670464	2.53431	0.899556	0.695467	4.52847	0.492906	1.0286	0.964659	0.798965	1.08328	0.461037	3.19661	3.76597	6.10266	6.0197	3.62071	14.2166	10.8484	4.68776	3.3201	5.00351
Q96PK6	3.93047	7.97877	5.3954	6.71281	4.08409	9.51946	13.444	8.56779	12.628	9.54434	10.3437	8.38627	8.56425	5.28875	6.28877	6.59589	3.37149	3.78912	4.39263	2.73519	5.00103
Q96I59	0.906761	0.8635	1.11637	0.607242	0.111582	0.829797	4.11679	3.80586	2.3162	2.65531	0.870927	4.34277	4.8731	4.02639	6.83847	5.72152	9.7242	6.99729	4.17984	10.5692	4.99946
Q86X76	2.60671	3.05777	3.68868	3.11139	0.509103	3.3133	2.83734	2.66709	2.97158	3.6187	4.35014	4.85279	3.27763	6.80237	5.9433	3.55659	2.16025	7.90231	4.24508	5.28622	4.99642
Q6NUK1	13.967	17.092	12.3172	14.9298	20.5955	13.9773	25.4335	13.0062	15.5037	20.148	18.5739	9.19872	3.44146	8.54212	4.12188	4.36485	3.7409	3.70511	6.6636	4.01293	4.99638
Q9NXF1	0.324382	0.225099	0.915109	0.48067	0.36764	0.3323	0.978766	0.874665	0.873742	1.40168	0.498012	3.75289	3.60914	4.53725	3.44572	4.35585	5.52693	5.01023	5.35267	2.23691	4.99427
P52943	0.917401	3.19178	1.34332	1.44703	0.450133	2.90679	1.94955	1.56724	2.79456	1.49731	4.03394	6.6406	3.38767	5.24417	1.35697	7.38387	1.54687	1.13839	2.02931	2.52207	4.99294
Q13409	13.183	7.259	10.9951	9.38602	5.24007	12.5536	12.013	10.59	13.9183	13.2753	7.19816	7.63749	4.8837	6.79114	6.2092	3.84336	4.45746	7.76511	4.5626	2.90268	4.99224
Q86XP3	2.0874	1.82352	2.04715	1.7553	0.21998	3.18291	6.59442	4.15011	3.45924	3.58413	3.01219	6.43002	6.97324	7.65518	5.75766	3.95765	3.9247	8.18204	5.04724	2.65938	4.99085
Q9H444	9.18601	6.38268	5.86051	4.57979	2.23408	21.3861	12.0249	7.12132	11.161	6.23823	10.6257	6.68283	6.16831	4.61696	5.69668	2.36682	3.00687	3.80249	1.88917	5.24986	4.98617
Q9Y3E1	1.28682	1.41397	1.97057	1.96427	0.640615	1.46712	0.916874	1.92286	1.66584	1.62251	0.797629	6.70105	3.06488	9.42186	3.80249	8.8306	2.7439	2.44549	4.98397	4.67352	4.98547
Q9H936	0.323339	0.473644	0.652785	0.26591	0.104716	0.149945	1.46776	1.17318	0.744919	0.487733	0.846353	2.05024	3.18799	4.14432	3.33258	3.92042	4.54674	6.4319	6.41828	2.91724	4.98247
P62314	1.41475	4.08583	4.59262	3.27644	1.40496	2.0703	9.30532	5.24069	6.34052	10.1088	3.90882	7.21466	7.26473	10.3318	7.32006	5.51516	4.89626	7.20554	5.74677	1.53855	4.9803
P01011	50.2317	45.0589	32.371	93.3655	14.3574	72.7922	38.9935	58.5005	143.426	93.1892	75.8135	20.3646	23.741	7.30445	8.11011	76.8442	9.67896	2.93799	38.494	34.0696	4.97406
Q99447	1.17524	1.31576	4.65599	1.63974	0.594411	1.88524	2.28663	0.617262	1.17752	0.652444	0.807869	3.7669	5.07297	6.25291	7.91716	3.18508	5.39781	7.9604	4.80611	5.67219	4.97264
Q92621	177.139	146.063	140.309	160.127	13.6344	297.869	81.6419	199.889	40.6816	87.2664	60.619	8.6043	8.03784	7.25127	7.57315	4.18096	5.79677	7.65369	4.66096	2.77066	4.96133
P46063	6.30634	3.23662	7.51215	6.2961	30.3986	8.58025	14.5513	7.13657	6.43833	7.96012	3.42584	11.7893	8.83306	5.01396	4.7052	6.2057	5.33128	9.60405	5.51384	3.29078	4.96016
Q16706	3.24251	3.17824	3.58776	1.9167	0.918016	2.11284	4.27691	5.17686	2.35519	4.01482	0.828868	5.23844	2.77763	4.17944	2.78134	1.22999	1.06157	2.66842	1.35217	0.894351	4.95733
Q9NRN5	4.62553	5.25098	7.59698	33.2446	7.16803	2.02572	3.37513	7.12224	7.40148	4.19545	3.80295	4.55384	5.2351	5.26818	7.50075	8.76741	7.06684	2.44876	7.30869	13.5378	4.95666
P16422	0.128087	1.34133	2.57651	0.484294	0.268578	5.50809	2.35043	2.69201	1.80481	5.9489	1.11098	10.193	13.3453	4.55927	14.8536	3.41868	3.30149	7.46147	2.92738	2.19538	4.95432
Q8IWZ3	0.267639	0.0954273	0.0927194	0.0513824	0.226549	0.196368	0.187027	0.200473	0.429571	0.0921072	0.0986022	4.43692	4.72862	3.95905	3.13832	3.24022	0.965451	2.05712	3.58315	2.58845	4.9484
O15372	3.14272	2.5308	4.49964	4.09238	3.32747	4.41555	12.0936	9.36992	9.74424	10.1153	7.56835	2.9042	4.06652	4.53398	4.14534	2.06455	1.92887	4.18296	1.80972	1.72777	4.94543
O00507		0.00965752		0.0164482							0.00403298	13.7184	9.04188	6.60388	8.19255	27.5904	11.5402	6.50599	12.461	10.7276	4.93331
Q86UX2	5.39534	3.55151	6.51585	7.17302	4.90189	2.74073	3.12341	3.70375	2.53328	3.82364	5.96892	3.19911	3.10527	4.79712	4.73018	4.05493	7.29965	3.62027	5.49015	8.44242	4.93305
P61221	4.6099	2.73029	38.8681	2.96272	1.07631	3.77836	9.42106	4.74485	5.93515	10.0718	3.74291	5.80147	8.83256	6.31503	6.27822	4.44956	3.28761	5.02727	3.39855	1.24621	4.9291
Q96BW5	2.23323	2.74206	2.86641	3.83698	0.686478	0.912689	0.922434	1.61405	1.67942	8.32528	2.49346	0.92934	1.21757	3.38156	2.13511	0.973258	0.657022	4.25551	1.35235	2.66474	4.92658
P01903	6.37457	1.89056	4.11328	5.67998	3.97562	2.92716	10.4266	6.3905	5.30282	13.1295	2.65684	17.8389	7.80816	10.5669	6.58835	8.63452	13.0001	11.0203	8.28089	3.9243	4.91994
Q9H0W9	2.56882	5.85641	8.20602	3.94705	1.23458	3.37925	3.94935	2.10472	3.47462	3.14682	2.61384	2.91619	1.83602	5.0615	1.9667	3.66509	1.79853	5.78437	5.70929	2.23886	4.91327
P82979	6.53402	3.91392	4.51347	3.97843	1.60813	16.6633	14.3979	6.79915	8.18454	8.43257	6.00716	6.26285	6.73192	7.21538	6.55833	3.9531	3.5523	4.92762	3.69794	3.05398	4.91027
Q6UW02	0.67217	1.26341	1.26957	0.756761	0.0352283	0.283303	0.676825	0.50219	0.863154	1.07481	0.913169	4.62997	5.41993	5.90318	3.81477	3.56505	2.93058	4.52963	3.01597	3.36166	4.90646
Q13310	2.44652	2.21085	1.84436	2.29898	2.84003	2.60933	10.4664	5.38428	5.78271	4.93146	2.73549	3.0836	4.71107	5.28616	4.92784	2.47121	1.84886	4.15102	3.19048	2.42805	4.89293
Q9BWS9	5.69967	6.7837	5.77515	4.16041	2.64124	7.87038	6.37048	6.7214	6.42355	4.64535	4.92202	5.85242	4.66178	7.99219	6.80854	3.08836	4.08222	6.37535	3.33567	2.32548	4.88927
Q9UBE0	22.6095	4.98694	8.56512	10.457	2.42628	17.2798	8.63886	13.6387	17.7602	8.85192	58.1826	4.38594	5.42913	7.6926	5.33199	3.22929	3.72588	7.04549	4.0408	1.80288	4.87662
Q9H6S3	1.26868	1.87553	1.46899	1.30311	0.488779	1.6967	1.92362	1.29692	1.26416	1.0552	2.38138	3.4302	3.05046	2.2145	2.6714	1.97986	1.77899	1.93736	2.70981	1.63455	4.87564
Q96D15	0.457044	0.407289	0.545132	1.77905	0.246708	1.40836	3.91444	1.49709	1.97809	4.93876	0.758276	2.51515	3.60607	3.50374	2.52646	2.63349	0.573106	1.42264	0.923679	2.69897	4.87358
P16989		0.0852698	0.0988162	0.0829463	0.0914469	0.0306191	0.328919	0.281214	0.6421	0.433909	0.116441	8.8693	11.8407	8.45664	6.65807	4.25991	3.34948	4.4734	4.54156	2.84504	4.87303
Q93034	12.7261	10.8627	21.2171	13.2312	6.13487	7.09179	29.1569	16.1234	19.8802	13.33	16.8893	2.97587	3.39588	6.23373	5.30486	2.58371	3.34261	4.05466	3.19053	1.56827	4.86596
O14672	9.13573	5.84866	14.8479	18.0905	3.44866	3.53194	4.66974	10.799	13.4126	4.51284	2.94972	2.7637	1.57097	4.46862	2.61455	2.66629	1.79763	3.49093	2.63476	2.31932	4.86293
Q9Y487	6.77403	5.29369	7.94269	10.8902	0.0901421	1.71532	3.1313	7.5294	5.15439	6.82318	6.01446	3.46745	5.60941	3.59478	6.21578	4.24784	23.7436	7.76194	4.28232	4.13902	4.85236
P13473	4.47665	16.3705	8.32695	2.92914	5.02028	19.7826	18.8242	5.08615	5.50214	17.5614	3.80889	6.63054	4.14974	10.6471	14.3622	3.97411	14.9188	11.0154	2.87571	12.6979	4.85139
P08118	0.13893	2.21799	0.831563	0.0685927	0.608577	0.0815357	0.202485	0.0474251	0.502131	0.168598	0.228901	0.623891		10.1546					1.4023		4.84673
Q13155	2.0956	2.4542	1.22675	1.63013	0.93382	6.36962	5.6887	4.92314	6.10898	2.54318	7.87793	2.6911	4.04869	5.91273	3.96053	2.07743	3.33544	6.00062	1.94494	1.5051	4.84534
P22570	9.67498	5.78048	4.4963	4.38405	1.91381	5.79537	8.8345	4.90672	6.96185	7.60457	3.40985	7.57909	11.3488	9.12981	5.03443	3.70782	2.73112	7.84218	3.79089	2.80889	4.84468
Q5JTH9	1.74651	2.01012	2.13801	1.09703	38.8167	1.60523	2.18009	1.76925	4.95811	2.39899	2.94272	5.93291	10.6248	7.05807	7.31612	5.13262	7.9174	6.11209	9.50426	3.50423	4.8418
Q6P587	0.948904	1.22011	1.84834	0.889993	0.670907	1.60672	1.08742	2.56338	1.81606	0.918289	1.10139	5.20597	3.56215	5.71116	2.81591	2.60234	3.39357	5.61788	2.72956	1.92104	4.84123
Q9Y2X7	0.498946	0.32822	0.489377	0.514781	0.116414	0.265752	0.606002	0.151486	0.127359	0.0677362	0.474101	3.74768	3.05298	7.53415	4.89397	3.87571	2.43447	4.67347	4.03735	4.01489	4.83808
O60869	0.0677754	0.112497	0.170731	0.133186	0.0822935	0.041018	0.415456	0.184695	0.427984	0.655638	0.44132	4.79678	6.35324	6.72282	5.29455	3.11487	2.82836	3.916	2.04425	1.73549	4.81395
O14562	0.195839	0.171356	0.25554	0.258449	0.0972342	0.218263	0.334785	0.145107	0.638181	0.451662	0.352771	7.11052	5.37226	6.79366	4.57584	5.15795	6.71617	4.77549	4.00438	2.10792	4.81386
P46736	0.887397	1.44177	1.40567	1.22059	0.638041	0.865519	1.19307	1.33931	1.49047	0.931635	1.36589	4.12811	3.48821	5.76111	3.59506	3.55026	3.51451	6.6497	4.2196	2.3943	4.81263
P09497	6.08025	6.73953	6.1451	5.80112	1.62764	8.1362	8.28339	7.45402	11.1261	11.1919	3.33941	6.40336	5.46369	5.13557	5.17605	5.28857	3.19052	4.72683	3.48744	4.91962	4.81026
P11171	6.32366	4.5592	4.2595	3.47835	0.817144	4.17409	3.40905	3.39389	4.54226	4.63035	8.55886	1.52099	4.20724	4.70711	6.19031	2.11333	1.73542	3.87388	1.72405	5.22874	4.80206
O43237	1.98973	2.69924	2.44344	3.37369	2.38603	3.44278	2.88741	2.56836	4.01577	3.61978	1.52949	9.19824	4.14296	5.69337	5.59214	5.2208	2.4734	4.12349	4.3309	2.93233	4.80187
P22897	2.4696	0.813255	0.643934	1.56484	5.94794	3.45056	4.63399	3.04586	2.65269	3.16822	1.26449	13.294	10.5075	2.40959	7.9707	5.7396	7.48531	6.43975	1.08984	11.776	4.80133
P62633	2.87618	3.04426	3.17647	1.23477	22.0896	25.8894	17.3299	2.83058	3.07309	6.94803	0.873541	4.17649	5.31926	5.4848	6.7517	3.2406	2.07797	6.10442	1.44619	1.917	4.79702
Q9H3K6	1.20536	1.41728	1.67951	2.00762	0.414872	8.4517	5.32856	2.23179	4.14293	3.19973	21.4602	4.45606	3.30735	5.44389	4.74037	1.77153	1.55984	3.31333	1.15069	1.19493	4.79552
Q15363	7.15975	12.0901	11.3751	4.02178	3.07455	15.2582	11.5618	12.9132	11.837	15.601	10.1772	3.86521	3.80965	2.94933	3.93888	2.0789	0.581507	0.88463	0.6969	1.6222	4.79345
Q86V81	2.73548	3.89484	3.11822	2.89827	9.30881	11.2505	10.7188	8.49202	7.22912	9.32501	4.92711	5.3971	6.52967	7.11673	5.68425	4.35996	2.89176	3.34925	4.94602	1.75067	4.7927
O00499	5.06723	6.16065	8.08068	6.00364	35.2045	2.01864	5.72482	5.33833	7.5731	8.70092	3.7391	4.99707	4.88629	7.81916	6.82089	3.32792	4.60551	7.92176	10.8317	3.57267	4.79122
Q9HAV4	0.480488	0.262615	0.352185	0.14503	0.13634	0.107633	1.24647	0.368345	0.562588	1.69891	0.433885	4.51723	6.9434	4.21362	4.76507	9.6891	7.43046	4.22134	4.172	19.9613	4.78922
Q96GQ5	2.42335	1.43232	2.73654	1.96279	0.739938	1.52714	1.30487	1.55878	2.27773	1.42044	3.13229	5.86408	6.37013	2.83414	6.72268	11.2266	14.3975	3.57691	1.32363	5.98031	4.78818
Q9UIA9	34.9587	33.8191	13.4626	21.8716	2.00731	2.11899	50.0563	53.0664	43.8452	43.3751	92.0118	5.50083	4.67631	6.32361	7.13275	59.4644	4.60367	7.36551	6.54391	3.59271	4.78485
Q66K14	1.77335	2.16804	1.87815	2.0137	1.14702	1.63564	2.38793	3.05731	3.09455	3.09159	1.91548	6.83289	5.76631	4.73683	4.21894	3.52251	4.41166	3.02365	2.57676	3.04247	4.78066
Q9Y5B9	2.9652	5.6983	2.62573	2.02922	1.51788	3.45238	12.1724	4.48052	4.72139	3.79018	5.98046	9.74313	12.9487	7.0847	7.69212	5.3055	7.13347	9.18819	4.72394	4.11172	4.78066
P58546	3.60058	3.60393	4.2257	4.90923	1.53976	7.07692	8.52327	5.82361	5.81542	7.28052	6.88911	8.6001	3.33992	3.26096	2.62486	7.57704	4.38497	6.42111	5.6068	4.2171	4.77919
Q6PCB0	21.5709	22.6611	22.0901	37.4265	17.2418	3.88749	5.71036	20.3524	16.925	9.42378	18.1947	6.50343	5.034	3.75153	6.37099	8.0503	11.6591	4.19439	14.6137	2.32101	4.77796
O14964	2.57398	2.14132	2.3375	1.79138	0.555474	3.55222	5.19554	3.39326	4.01365	4.91312	3.75212	4.74955	5.07855	4.68348	6.37601	1.89181	1.82291	2.89452	6.61257	2.29268	4.77544
P48556	3.85276	4.2332	4.3348	2.95882	2.23473	3.24698	9.98871	6.07583	7.94259	10.6829	6.68025	5.44432	6.25901	4.97017	6.01204	3.58765	2.57863	4.85002	3.75058	3.2675	4.77093
P0CG08	0.257894	0.431178	0.459006	0.406976		0.017033	0.683966	0.498612	0.836027	0.96178	0.708993	3.46006	3.02665	5.07639	4.32319	2.26192	2.4231	5.14562	3.38846	1.70071	4.76338
P13671	1.17249	1.52711	0.79335	1.50606	14.9012	4.55295	1.20251	0.831204	1.13601	1.17799	1.27914	5.90803	5.17694	4.82286	3.55205	8.15124	7.4045	4.91501	8.33997	8.41404	4.76125
Q96IX5	0.981671	1.44184	1.67279	1.5042	1.31892	1.29404	2.65878	2.42523	1.85716	2.6042	1.06974	5.9466	4.27592	5.42083	4.45628	3.34913	2.65887	4.62998	2.75166	2.57522	4.75884
O95479	2.84528	1.14767	2.05175	4.60216	0.598689	1.27521	2.16394	2.13704	2.04843	2.85034	2.3557	4.21715	4.79358	4.67091	3.48078	3.99808	4.09025	4.76312	5.31118	4.36476	4.75331
Q12846	5.19621	3.8896	4.34654	3.84397	1.68879	3.13187	3.67729	4.68619	5.43127	5.28424	5.1213	5.28547	5.05782	6.7233	4.2243	2.84759	4.14213	3.86537	2.52158	3.97622	4.73648
Q9BV40	1.67148	2.73993	1.3292	0.885605	0.617226	3.49258	2.45234	1.2316	3.02018	3.25112	2.46076	5.29242	4.13715	6.32447	3.49516	0.652929	1.2052	4.08594	0.500608	2.62084	4.7275
P50747		0.000277567	0.0735811	0.144178		0.205566	0.0958353	0.281688	0.0209449			4.85766	6.92681	4.66229	4.09372	2.48801	3.351	4.77515	2.82728	2.14334	4.72304
Q86YB7	1.47278	2.30781	2.42077	1.02313	0.865358	0.143816	0.716387	1.19887	1.30298	0.817533	0.953126	1.05793	0.539679	4.72562	3.06649	1.28663	1.1582	3.05541	0.95175	0.730111	4.72074
O00170	2.66052	1.70278	1.27115	1.82013	0.353806	1.68171	2.74327	1.81623	2.63706	4.65869	1.79215	5.83014	5.68842	8.22978	5.63067	3.69026	4.65164	6.55172	6.48574	3.50404	4.71866
P51970	8.33115	8.85857	10.4675	6.33401	5.53324	2.217	10.5061	5.21868	6.71064	6.91391	4.18674	4.31264	4.08273	6.01611	4.72308	2.99347	2.49083	4.98939	1.44463	1.91141	4.71701
P14927	1.97703	1.93264	1.95792	1.99601	1.64505	2.05133	3.05272	3.73832	3.5109	2.73024	4.89318	5.75065	8.05648	7.40245	4.29633	4.81876	2.23811	3.07327	1.53202	4.56873	4.71539
O75363	3.47337	7.20506	7.31679	2.26642	2.22092	4.40388	5.09255	6.59242	4.31148	3.49204	4.4947	1.39253	3.3869	4.06602	3.16098	1.85065	1.43676	0.702444	1.17601	3.55757	4.70588
Q14019	28.4253	6.81052	17.4884	23.6221	12.6862	24.0373	36.7282	18.402	20.6559	28.7481	26.4939	14.8905	12.8686	8.25234	6.24346	8.09004	11.2057	7.73143	8.49365	3.17646	4.70437
Q96EY8	1.7894	2.07415	3.2607	1.04137	0.54755	3.62301	5.71255	5.13243	5.13	4.19774	4.99943	1.43006	5.51118	4.83408	3.71519	3.67084	1.39004	3.39696	1.34827	1.86623	4.70432
P06280	3.52297	4.20862	2.72095	2.86734	1.7029	3.43154	4.02282	4.78283	3.15758	3.65669	3.80066	1.17783	2.16441	3.68633	3.56157	1.43932	0.829543	2.41753	0.916962	1.52676	4.70367
Q96S19	0.731173	1.19881	2.07899	1.24422	0.22883	3.36446	2.49854	2.21699	1.29459	2.14895	1.19043	4.03132	4.28052	6.76859	4.52107	2.73285	2.08469	5.91535	2.03192	1.4977	4.70193
Q8NBJ7	1.75242	3.02975	3.99481	2.42828	1.34243	1.83424	1.96879	2.81366	2.78162	2.24846	2.24421	4.71461	5.29214	4.22962	6.40942	4.58621	6.19883	6.05647	4.3413	3.27435	4.69547
Q9GZS3	4.21892	4.51934	3.92835	3.40858	4.18406	4.91152	5.12082	4.1513	3.86743	4.53161	3.91625	3.70053	3.85871	4.96647	3.82599	1.9472	2.28675	8.58757	2.88434	1.44006	4.69529
Q8IX01	0.860517	0.371874	1.05668	0.638414	0.554985	0.109029	0.296312	1.1149	1.76072	0.622867	0.463923	4.83249	4.67358	6.23363	6.17794	2.97519	4.40422	7.65255	3.61477	2.23733	4.69015
Q9Y5L4	1.01174	0.699643	0.469664	0.402674	1.8861	0.566657	1.21296	2.06257	2.15986	1.82166	0.842047	3.45367	5.51147	6.16899	3.96052	2.97327	2.06618	3.31809	1.48413	2.42065	4.68194
Q09028	10.5731	11.6077	12.8135	12.8815	3.9531	13.0849	29.174	16.2083	25.7529	28.5367	12.8074	6.27869	6.2724	5.15953	6.04858	3.62623	8.92348	5.27639	2.89122	3.75052	4.67917
Q13098	2.50679	3.03452	2.67516	1.97041	2.14429	2.30488	3.95944	3.0938	3.52497	3.38537	3.89205	5.19793	4.84161	5.70243	5.83504	3.02148	3.49779	6.71624	3.58012	2.07015	4.67263
Q9Y485	5.02123	4.97959	4.41545	1.51221	2.70466	3.54144	9.88304	6.1769	9.58793	1.90162	2.63652	5.08671	3.30679	11.3596	6.43731	1.47421	2.27982	8.78521	2.53158	2.08099	4.6726
P53999	14.6506	6.41856	10.8169	10.47	2.94913	12.4507	27.3307	15.0422	15.7536	21.7625	14.7792	8.03654	10.2877	11.7625	5.78416	4.17501	4.35176	7.1221	8.03794	3.60292	4.67045
Q9BRF8	6.93377	18.1318	19.1859	19.2711	12.959	25.2255	26.8982	23.5462	22.4004	24.2281	11.0039	4.31487	3.01031	4.61056	4.45881	2.24759	2.90147	7.22015	3.20256	2.57614	4.65674
Q96PD5	1.13096	1.88518	1.48501	2.44083	0.279734	1.60687	2.34904	1.82453	1.17347	1.32569	1.05965	3.82008	4.67428	2.54275	3.70452	4.76556	8.13259	2.98666	5.78368	5.52796	4.65427
Q15031	18.0883	19.3503	13.8186	16.0089	2.8322	12.5313	23.2606	29.1329	24.2434	23.0146	25.2781	3.08697	4.74303	5.5116	3.88678	1.59172	2.40377	3.3861	1.87363	3.16481	4.6539
Q9P253	6.06424	0.938453	4.24175	5.89184	0.0558815	5.21403	13.8121	7.01633	7.92202	3.6673	5.97712	1.75578	3.81898	3.19873	2.05719	0.977148	1.35321	4.00986	1.2759	2.76107	4.64782
Q9H2D6	6.08054	5.23614	6.72161	8.40761	1.80548	7.17571	4.29109	7.29534	6.96087	10.1888	6.10725	4.50985	4.17683	5.07743	4.67177	5.08845	5.06815	4.17933	6.19071	2.62769	4.64618
A0FGR8	23.2836	31.0127	40.1569	32.7092	5.34407	6.95288	12.9638	22.271	22.5341	14.9923	21.7192	5.51335	4.75243	5.53493	3.02756	4.56288	4.79231	5.84949	4.44323	4.62326	4.64511
P0DOX2	70.3546	56.9112	34.2704	48.748	27.206	140.584	64.7976	38.4381	53.0901	52.1461	48.3502	1.96466	2.74986	2.26015	8.22783	6.08799	5.49377	3.35847	23.4954	3.66271	4.63547
Q08AM6	2.94534	3.07529	3.335	2.14862	0.67136	1.0187	2.41856	2.85835	4.15359	4.00181	2.3868	6.19765	6.10721	7.53306	7.46686	3.15866	3.62747	7.06757	4.84222	2.89116	4.62504
Q15392	0.471807	0.164246	0.918867	0.498956	4.99601	0.571589	5.52226	0.260718	1.66835	24.5624	3.24644	3.09959	3.81863	3.86545	4.31596	0.963352	0.804684	2.26385	0.717744	1.05241	4.62085
Q01459	1.23102	2.67352	1.78393	0.472371	1.21766	4.06438	0.823709	0.967535	0.868585	3.25868	1.43501	3.00543	2.50958	4.46346	7.26978	1.27241	1.09451	1.74131	0.627919	3.42047	4.61459
P12955	7.55201	9.21147	14.4406	10.2136	2.69781	18.2399	30.9641	13.7509	24.9771	12.0325	8.81517	7.65717	5.85529	8.42495	5.60444	3.90807	2.87012	6.13333	2.99569	1.88851	4.60999
Q86Y82	13.0394	1.71	9.60412	9.10081	2.12624	5.03797	5.7592	3.767	5.08252	6.78372	3.43863	3.18239	3.80636	4.40264	5.91793	3.65212	2.80553	4.19153	2.17154	3.86161	4.6094
Q969G5	13.133	12.8868	17.7712	24.0829	11.5047	8.77533	6.58812	16.1802	15.6903	11.5255	14.9567	5.20446	3.78655	4.09174	4.25587	9.26329	8.116	7.80615	8.16954	5.19925	4.60587
Q8NF91	10.4642	7.00945	5.30318	8.05245	3.79276	6.06813	7.62064	8.97738	8.0157	5.60892	9.99332	4.1553	2.62836	5.90418	5.3102	5.17031	3.46625	6.18705	3.33292	3.33178	4.59907
Q13442	1.12017	0.795438	1.0142	1.02293	1.06993	1.02226	3.30469	0.741528	1.50106	3.54173	1.4406	4.89078	8.36972	9.45152	3.81756	3.66158	4.22242	6.09478	4.18312	3.24216	4.59318
P36543	5.69629	5.80796	6.88472	3.98899	1.86408	7.45533	8.79885	5.41117	6.14707	7.29284	3.13459	5.69968	4.53039	5.09289	6.60411	2.98818	2.40462	6.34312	2.9927	2.78352	4.59107
Q96A65	2.20957	2.14057	2.01761	1.29073	10.7953	2.60206	1.4878	2.16301	2.83708	2.09867	6.96164	3.21352	3.62599	4.83587	3.7618	1.77107	1.82069	3.54375	2.23127	1.8466	4.58868
Q9Y266	5.11172	5.03287	8.89869	5.47172	4.16958	8.43813	7.58611	7.51152	10.4398	12.2344	4.6741	2.88868	4.68808	5.40762	4.56397	2.39404	2.5614	3.8339	2.97092	2.03962	4.58457
Q12959	15.469	14.0736	10.8328	6.82888	14.3404	18.0718	4.62055	13.5984	13.839	5.77827	6.80603	4.2422	3.65565	5.44683	4.65533	2.36219	4.46496	7.40295	2.08301	1.63248	4.58408
P00491	5.20005	3.74192	3.71358	3.97661	1.01662	10.763	6.6251	4.64069	8.09597	4.92027	5.09793	3.88001	11.488	6.93399	4.39192	5.99533	7.78001	12.1194	6.57193	5.36782	4.58047
Q10713	6.23153	7.36562	4.36351	4.28561	52.8446	29.8055	13.9672	11.7864	13.9018	7.16263	4.48036	3.86239	7.77867	8.25676	5.13731	3.62442	3.0689	6.21651	2.18723	1.64877	4.5725
P46379	1.01352	1.86495	6.74796	2.73452	0.789307	8.97938	6.38137	4.74258	5.49125	4.52388	9.17258	3.66212	6.1905	6.31508	3.9836	2.54731	2.22311	3.90837	1.90956	1.81232	4.57062
Q7Z3J2	1.00481	0.427199	0.443516	0.587785	0.312533	0.87537	0.343255	0.519964	0.556906	0.44359	0.612931	7.05096	4.78792	1.75773	4.42677	8.28407	14.3121	4.6686	9.41996	4.20561	4.56533
P04216	1.0018	0.550209	1.0717	1.29313	0.157123	3.05039	5.75493	2.42121	1.77341	3.67925	1.18866	3.22134	5.12522	4.14769	2.14266	5.24844	2.30409	7.09273	2.73679	2.89033	4.56443
Q96FV2	0.434705	0.926819	0.545946	0.754715	0.282388	0.364751	0.247448	0.436741	0.355903	0.138575	0.342818	2.63868	1.22949	5.05567	3.64583	0.510429	2.28102	4.12946	1.58693	0.993385	4.54759
Q9UBQ5	1.56602	2.66814	2.48696	1.27568	1.57422	2.45001	1.69515	1.9666	1.60946	2.55261	1.20806	4.89178	6.64571	7.05201	5.06314	4.05755	3.61497	6.78979	5.24505	2.03946	4.54582
O75351	3.73656	6.06543	4.9631	4.08785	2.47459	3.07635	8.34118	6.11385	7.24268	5.05015	7.63931	5.00559	3.40709	7.15772	4.74965	3.47804	2.62594	5.12352	3.98202	2.05645	4.54511
Q2TAY7	1.19682	1.5086	1.81282	1.80659	1.26937	1.5783	3.81212	2.90501	2.61752	3.56098	2.85211	3.98197	4.68088	6.95224	4.72549	3.38485	4.54984	6.2962	4.99826	2.45969	4.54312
Q9H008	2.01667	2.71796	2.68511	2.85007	11.4043	3.50124	0.875454	2.34318	2.47627	1.85035	1.5727	2.17092	2.35778	4.504	3.79869	1.75182	2.25767	3.03562	2.18022	0.452622	4.52655
P36405	2.96485	6.29215	6.03521	8.55256	1.44154	2.72939	2.65583	3.1204	3.90855	3.06028	3.42848	4.19033	3.87584	6.87647	2.7185	2.09282	1.41981	3.14145	3.53406	1.20638	4.52537
O43291	0.0767486	1.05048	0.671037	0.181617	31.7889	1.12204	0.633147	0.628723	0.802468	2.19533	0.575371	1.70658	1.69474	1.12034	1.71985	0.231987	0.278135	0.807902	0.236254	0.155828	4.52501
Q9HBH1	12.61	10.0516	4.58041	5.26698	4.26685	23.8127	20.7246	13.7789	14.7077	19.6638	7.97039	4.95085	3.7032	4.60501	4.72142	1.92289	2.07286	4.11218	2.32428	1.1383	4.52315
P61764	1.46918	0.933241	1.65347	2.68153	0.507318	1.83381	8.5144	2.09228	3.78929	4.18654	4.1263	6.4903	5.83012	10.3362	6.90359	6.1071	8.72861	8.25328	14.6708	9.53526	4.51976
Q9BUL8	2.37325	2.64476	2.44746	1.61987	1.19642	1.58321	3.72957	2.37202	3.131	4.06449	3.20093	3.59843	2.52229	6.18268	3.05591	2.29737	2.54054	5.67047	3.57437	1.55486	4.51733
P55083	2.94981	4.61962	2.59794	27.6105	8.13055	0.911541	3.42131	17.5436	11.0738	9.42953	6.49472	21.0139	22.5567	7.12705	7.6579	116.355	14.4155	7.35688	23.2358	20.8819	4.49981
Q96A33	3.75128	5.90942	5.62952	6.68203	1.95137	6.52415	12.4058	6.95032	8.95561	36.2944	6.85536	5.34962	5.4382	5.31205	3.32595	2.48621	2.37643	5.05115	3.1499	7.93595	4.48681
A2RRP1	1.5662	1.8086	5.10598	0.821367	0.217944	2.9419	1.93484	2.57817	2.62335	2.9165	2.27372	2.82838	2.97001	5.60113	6.12734	3.01843	3.5465	5.51062	1.86951	0.57174	4.48623
P63098	3.61271	1.70727	2.55686	2.93544	0.474357	5.05188	2.35521	1.46736	2.53562	2.96447	1.69887	4.22947	1.80453	5.90653	4.12557	2.76407	3.33305	4.69898	5.52599	2.1069	4.46897
P25189	3.37661	1.38803	1.59889	0.480797	1.52814	0.34665	0.87721	1.15687	0.679639	1.34936	1.3645	1.92912	2.21258	9.16403	0.496334	1.50955	1.51634	2.71203	2.94928	8.94554	4.46563
P19623	0.400722	0.356317	0.975292	1.1617	0.683921	1.12746	4.22606	1.94872	2.45455	4.37775	1.43696	1.86323	10.6896	6.22153	6.67229	2.29273	3.38175	8.14793	2.50928	1.15708	4.46545
P50148	7.30573	6.70759	9.31603	10.8089	5.07166	4.48395	6.45164	7.16109	8.44584	10.6574	7.89148	4.53145	3.2451	3.71823	4.72755	3.2976	3.0213	4.48477	3.38586	1.98969	4.45709
P62136	5.17128	3.63059	3.27605	7.57972	1.88924	3.73915	10.6043	7.19086	7.37832	6.9521	4.85072	4.89153	5.41305	4.79144	6.00142	3.27629	3.33131	3.42714	2.92807	1.90073	4.4506
O15126	2.86834	1.15865	2.34041	1.73117	3.82055	3.60765	2.20442	1.81104	2.17247	3.70447	1.79173	1.28108	1.1505	1.59567	2.39024	1.29096	1.15924	2.40253	0.77662	0.689038	4.44967
O14744	3.33766	4.21835	2.9689	3.2534	1.87686	4.41374	4.58057	2.87043	6.64556	5.5087	5.69924	4.11034	7.24492	6.18873	6.16791	5.35762	4.56464	9.763	3.34333	3.50592	4.44863
P02538	1.94766	0.953902	1.40427	0.546114		1.13072	3.15952	2.76445	2.83991	3.0446	1.6184	10.2447	6.72903	5.70696	5.25159	6.75925	11.5427	5.75792	6.57865	16.6845	4.43873
O14737	6.52771	10.4553	6.76911	7.341	2.69716	7.46022	9.02647	6.50879	8.99858	7.21767	9.32929	5.03597	5.48317	6.9843	4.88436	3.63721	2.7334	3.68551	3.39456	1.70949	4.43328
P35659	3.32978	1.26515	1.69758	1.92939	2.32753	1.99856	4.27261	2.20772	2.51264	3.55707	2.11974	7.7993	8.31515	9.38863	6.13812	5.02963	3.01767	6.4142	6.432	3.10733	4.43056
P19971	19.0003	2.65712	3.0172	9.66357	8.28228	7.92178	37.1429	7.26195	9.73582	8.47618	4.08076	19.3166	8.87389	9.36701	8.3061	7.16011	13.999	7.19069	11.2136	2.06884	4.41745
O43581	0.23016	1.34917	0.974519	0.0284585	0.349024	1.27046	0.258119	0.256048	0.809382	0.300184	0.511988	2.29243	1.9071	2.99386	3.47984	0.187529	0.490775	2.04939	0.173353	0.717205	4.41359
Q9H0U6	9.55068	4.04162	6.06212	16.4631		1.21619	6.48804	9.48137	6.75849	6.41515	7.97749	2.55025	6.00289	3.03547	6.19541	5.49818	8.48829	2.64051	2.3901	9.96509	4.40011
Q9BWF3	6.39152	6.24802	25.0304	6.35972	5.90375	10.0209	13.0907	7.31129	8.21915	12.0163	5.3007	5.53319	6.43553	4.85798	6.66498	3.8418	2.24523	4.02308	2.38159	1.76913	4.39848
Q86U42	1.75081	2.33363	3.32001	2.10072	0.882345	4.70482	6.30817	4.99755	6.32236	5.19028	7.19648	5.24378	6.45567	8.18136	4.95775	3.9266	2.48212	4.20358	3.97962	1.37838	4.39802
Q9Y383	10.6824	10.4344	5.08155	7.93296	2.69116	14.7116	19.9912	8.07247	11.5527	16.6647	8.40813	7.3046	9.80715	5.67756	4.71952	4.07712	3.45166	2.95073	3.38499	1.8948	4.39468
Q9UNH7	7.81958	4.97257	7.10013	6.62272	3.72171	4.6394	11.7184	10.627	10.3561	12.8209	9.10114	5.40707	5.85964	6.19956	6.12007	4.38152	3.69891	5.8633	4.54649	3.22456	4.39323
Q8WW12	0.0752051	0.237545	0.487839	0.474941	0.281311	4.9464	1.92686	0.550462	1.69225	2.58218	0.565299	3.97734	5.55964	4.60393	4.41045	4.18876	3.81628	2.78289	1.61942	1.44529	4.38874
Q9NS69	0.281138	0.232616	0.289558	0.281779	0.106407	0.582762	0.673975	0.603619	0.581772	0.649721	0.483272	5.61828	8.17444	5.39801	5.32151	3.70669	5.53596	5.59408	2.46444	2.58042	4.38791
Q9Y5X1	2.19002	2.06324	2.58285	2.52018	4.34538	1.43459	2.58036	3.63804	2.55566	2.46434	3.47649	5.06146	6.41265	5.53816	5.55577	2.92139	5.92056	4.81155	4.11117	5.26758	4.38567
P23141	13.6635	8.37058	38.4244	73.5714	9.98695	5.56182	3.95091	13.4568	16.8465	10.4366	6.6073	7.16239	2.02748	5.86842	5.58331	2.53675	5.48833	7.12629	13.4345	1.74091	4.38449
Q8TD30	0.45352	0.530721	0.245574	0.23714	0.382638	0.348971	0.108565	2.66647	1.01871	0.680281	0.794941	3.36253	4.46409	5.61408	4.45943	2.38824	1.3648	6.56926	2.70133	2.06098	4.38385
Q14012	2.50778	3.41676	2.77686	1.51319	0.974671	4.46205	5.74745	3.09523	3.01604	2.8503	2.25212	1.85237	0.963097	2.33887	4.36205	0.859886	0.619192	3.51361	1.30298	0.723387	4.38177
Q9H4G0	1.70705	0.942352	1.89404	1.06503	0.557162	1.91156	1.3135	1.17454	1.51506	0.726808	0.834903	3.56316	2.45186	5.28269	3.37006	1.9979	2.08108	4.39135	3.07406	3.46077	4.38013
Q4G0J3	0.715944	0.703916	0.880168	0.714557	0.717049	1.49901	3.71232	2.11929	2.01497	1.90817	1.87536	5.17418	7.66502	5.54323	5.44777	10.3007	6.83481	2.77944	1.36222	7.20134	4.37851
Q8TEB1	0.302778	0.354274	0.0607449	0.0735704		0.0376175	0.255724	0.0495238	0.116249	0.189087	0.171165	3.28175	2.55378	3.85078	4.64412	4.60863	8.4662	2.49769	8.97132	2.31554	4.37602
P21589	3.70019	2.04003	2.29975	4.50917	42.9156	1.72052	2.1093	2.75843	2.09161	1.88042	3.15593	2.94328	2.06039	3.09766	3.25775	3.43464	3.30103	2.9928	4.53231	6.54301	4.37529
Q96JT2	3.25068	7.0543	10.2811	2.19861	2.60051	4.39846	4.74512	1.59013	4.30698	5.3319	4.3868	3.48239	5.79389	5.94323	7.54249	1.88629	1.87988	6.02124	1.34629	3.93333	4.37411
P00325	2.80279	3.14393	1.11537	2.59771	3.35438	0.843002	6.1698	3.60645	2.97204	4.34762	4.39572	11.448	12.521	9.23399	7.11476	9.77189	19.8579	4.85956	5.22361	69.0449	4.37309
P28827	4.91624	1.9645	2.99304	1.79312	1.76474	3.34734	1.22895	1.88255	1.97755	2.32021	2.15123	0.614706	0.401856	1.57414	1.34981	0.543995	0.503362	0.804155	0.697656	0.544251	4.36116
Q9UBW8	1.93758	2.14105	2.02816	1.91884	1.25522	1.23286	2.671	1.9579	2.35765	2.69026	2.89825	3.5973	3.6745	6.34452	5.37095	2.93875	1.84859	5.41813	2.88531	1.96307	4.35668
P15927	1.78362	1.89674	1.978	2.32777	1.07145	3.10124	4.93954	2.431	2.86856	3.27162	2.80301	3.88838	6.02953	6.10139	4.81104	4.61051	4.40658	3.36487	3.63146	3.99603	4.35654
Q96EP5	1.00751	1.74301	1.7396	0.938318	0.456462	2.70429	4.66826	2.64604	2.9	2.93032	1.30349	6.2515	7.43717	6.76615	6.38349	3.61432	4.30219	5.2896	3.05311	2.21538	4.35338
P08195	3.78942	2.44625	1.47826	2.2636	0.755084	2.91783	5.41485	2.22855	3.10399	6.063	4.53646	4.94837	4.39847	4.02772	4.64061	3.62179	5.62831	6.54245	8.29778	2.0236	4.35216
P35658	1.98338	2.2913	2.87022	2.81409	0.77158	1.93048	4.2166	3.0042	2.91723	2.82236	3.02098	4.82645	5.56149	5.37221	5.79176	4.30517	4.72394	4.28675	3.68432	2.65976	4.34818
Q96QR8	4.05347	4.42491	7.04278	3.01103	0.83504	5.63718	4.97943	3.89468	4.86081	4.33515	2.38143	4.63708	5.00232	3.50993	2.47532	2.67493	1.63515	1.63507	1.60264	2.13103	4.3409
Q9NV96	1.66713	2.57586	2.92065	1.53513	0.885488	1.47691	4.01206	1.38326	2.20109	3.11682	1.2754	4.28598	3.63522	6.38002	6.22426	2.61908	2.45187	4.78021	1.775	2.50706	4.33195
Q15113	2.83249	2.26102	3.23735	4.12921	0.905492	4.83151	4.43314	2.48907	1.08091	1.82598	2.20335	4.25903	6.2061	2.42856	3.96593	9.31077	6.29591	4.44807	5.45019	4.92443	4.33076
P10643	5.39232	2.6301	3.50488	9.68025	4.67536	6.19241	2.74349	4.85584	2.44613	2.29542	2.7757	3.56662	4.08753	1.87094	2.1769	8.87289	4.99364	1.49593	3.81389	8.41667	4.32205
Q14677	4.4564	5.67427	5.99388	2.62917	3.11568	4.08221	5.6403	4.03437	8.40203	5.76554	2.50398	3.82364	4.00737	3.25886	4.88443	0.983776	1.13398	2.85464	1.59864	3.05103	4.31877
Q15397	2.94857	0.821898	8.29753	3.23732		0.279712	0.967478	2.46517	2.97669	3.43215	1.61765	3.02366	3.04702	3.64975	4.64255	3.89672	6.43811	3.35516	5.44746	3.28755	4.31579
Q96HY7	2.1358	4.26581	2.70501	2.17698	0.328733	3.41544	1.98409	4.61205	4.2686	1.0388	0.853091	4.1386	0.89092	3.88568	1.89388	1.50867	1.149	2.04874	9.60104	1.25646	4.31199
Q8WW59	5.48023	6.19325	9.78895	10.1569	3.21887	5.13753	7.74589	10.4091	14.078	11.29	4.15748	4.18764	5.26859	8.16108	4.64167	2.64923	3.77399	5.71501	1.75366	1.73334	4.30759
P04808												0.46969	0.455486	0.79937	0.663739	0.329022	0.393146	0.854191	0.372173	0.515395	4.30709
Q16647	3.45181	5.3377	7.57984	9.47555	3.75382	2.31881	5.33602	3.83997	3.8262	4.00547	46.6291	5.24878	6.24481	4.23068	3.51324	6.69908	5.75355	4.64695	6.36203	5.43445	4.30345
Q9Y6D6	2.93308	1.81332	3.4576	5.20769	0.0293755	2.20183	1.79838	3.3785	4.02996	2.48642	1.62619	5.2673	3.64622	5.25629	5.52433	2.98444	8.92451	3.94317	3.6234	3.40315	4.296
Q9UHD9	0.24925	0.440077	0.19116	0.284349	0.0171073	0.321028	0.213927	0.256916	0.232405	0.153993	0.148569	3.51266	2.19131	3.35932	3.85842	4.40986	4.49634	3.24854	4.14274	1.88934	4.29557
P54652	4.31971	3.25349	1.73585	1.67862	7.61323	1.81966	3.55719	4.09402	3.72401	7.3602	3.83952	5.08094	7.47592	2.2498	2.4235	6.82798	5.89676	2.76229	5.37912	1.95608	4.28917
Q8IUE6	4.39475	10.6852	3.21408	7.75607	1.82582	3.96918	18.2778	9.6391	8.89607	9.18903	7.40122	12.9501	12.6691	0.242583	7.04484	14.1732	10.4925	0.485278	1.94079	9.84432	4.28831
Q9UN86	20.0354	9.74772	11.37	10.0988	11.6485	8.4881	10.0361	6.75029	8.05511	5.7743	15.0125	4.71621	3.02754	2.74389	5.16567	0.589153	0.376827	1.03053	0.973648	0.401272	4.27932
Q86X29	2.05625	2.23672	2.00857	1.75169	0.647273	1.95049	0.470806	0.383552	1.25377	1.96999	0.771809	4.98144	6.20699	4.59139	6.36202	2.58002	2.93684	3.87035	1.60441	2.6863	4.27307
Q13586	1.79017	1.60558	3.62236	2.38596	0.831687	2.21142	3.76532	2.50562	2.90893	4.24132	1.71818	8.58216	4.30865	3.81852	3.48019	4.41615	4.73846	3.33478	1.57129	4.93687	4.27212
O60784	0.311283	0.301762	0.716034	0.633669	0.0319732	1.04542	0.246085	1.24162	1.19528	1.03676	0.637636	2.54489	2.08894	3.67077	2.06238	1.77756	1.11721	1.25633	1.48183	2.30919	4.26855
O15305	1.50321	2.81793	2.92218	1.58653	1.38496	2.30691	5.06697	3.72561	5.53206	9.51318	3.82767	6.50449	4.50829	4.21458	3.68883	1.83101	2.45456	2.8723	1.40989	1.31282	4.26808
O15533	12.4485	3.89193	3.95132	7.01229	2.56141	3.38192	19.6124	7.08718	9.00134	9.09808	6.6615	7.76022	6.79719	8.55747	6.89962	2.09154	5.41622	1.95771	2.79339	3.55327	4.26666
Q16610	0.198458	0.34137	0.457804	0.375734	0.0674251	0.273184	0.986152	0.495615	0.330648	0.46154	0.69088	2.09753	1.98739	3.32176	2.47884	2.43348	1.42188	0.531849	1.26447	4.22068	4.26145
P13674	0.941499	1.61507	1.05196	0.911537	0.879962	0.717138	2.7629	1.38179	1.88367	2.56907	1.27219	4.36273	3.79882	3.63007	4.25864	3.52448	2.05704	3.52958	1.09351	1.57001	4.25693
Q8NE62	3.9846	3.16257	5.67903	3.18831	46.2997	7.97166	3.71494	9.73438	11.4439	12.1685	14.4195	3.03341	5.93117	5.3347	5.08682	3.38823	2.8197	7.88375	2.83145	6.24958	4.25512
O43920	3.58513	5.4456	4.99975	3.38898	4.07175	3.47206	6.91027	3.97653	6.60752	7.08379	5.29593	4.50572	4.28438	4.58235	4.03131	3.25926	1.91289	2.0741	3.30489	2.90975	4.24509
Q96HS1	7.57886	8.48162	6.6451	4.12885	7.24808	8.76449	22.1394	19.8949	11.1557	13.8393	23.1112	6.63648	7.65214	6.73666	5.36216	3.4408	4.48527	6.39952	2.71408	3.29098	4.24436
Q5SRE7	0.733177	1.40903	1.66869	1.33462	0.576085	0.621231	0.323022	0.512141	1.04206	7.60482	1.00554	0.122642	0.226109	4.1951	1.00388	0.199147	0.409402	5.19887	0.655697	0.0292482	4.23987
Q5SRE5	0.12958	0.157452	0.203904	0.294046		0.20874	0.501611	0.734025	0.392312	0.563047	0.143709	5.50829	4.39313	4.97273	5.87642	1.71018	1.83063	3.38415	1.87149	1.12754	4.23623
Q13151	4.26642	4.45232	8.72687	6.85095	6.12703	12.2276	8.31869	7.27458	9.9718	10.2704	2.68234	5.79467	8.92007	8.87534	5.38852	6.28898	2.68745	4.49397	6.27626	1.72643	4.23382
Q99459	2.983	5.41461	10.4474	4.75582	1.79214	5.21484	14.2348	6.40928	8.13032	11.1124	3.71258	4.67867	4.8817	6.16023	6.45742	3.1442	16.8576	10.0415	4.90241	1.71415	4.22828
Q9BZG1	0.823164	0.361183	0.821578	1.76199	0.301958	0.622816	0.416103	0.963481	0.893516	0.816116	0.940704	1.47644	2.6516	4.20891	2.53631	8.59555	3.82176	4.07358	3.90501	3.71308	4.22521
[truncated: 3,606 more rows]
