# Supplementary material for: Radiogenomic analysis of ultrasound phenotypic features coupled to proteomes predicts metastatic risk in primary prostate cancer
Source: BMC Cancer. 2024 Mar 4;24:290. doi: 10.1186/s12885-024-12028-9 (PMC10913270; doi:10.1186/s12885-024-12028-9)
Supplement: Supplementary file 9 — Supplementary Material 9 [file 12885_2024_12028_MOESM9_ESM.xlsx]

## Sheet: Sheet1
Supplementary Table 4. Ultrasound parameter Score for 21 patients.
sample	Lesion length	Envelope integrity	Bilateral morphological symmetry	The demarcation between the inner and outer glands	Lesion boundary	Shape of lesion	Echo pattern	Lesion state	Lesion Location	Lesion distribution	Blood flow	Penetrating vessel	The demarcation between inner and outer glands after contrast-enhanced ultrasound	Time to arrival compared to the normal region of the outer gland	Peak enhancement compared to the normal region of the outer gland	Time to arrival compared to the inner gland	Peak enhancement compared to the inner gland
Primary prostate cancer with metastatic 1	4	2	2	2	2	2	2	4	3	3	4	1	2	2	2	2	2
Primary prostate cancer with metastatic 2	4	3	2	2	2	2	2	4	3	3	4	1	2	2	2	2	2
Primary prostate cancer with metastatic 3	4	2	2	2	2	2	2	4	3	2	4	1	2	2	2	1	1
Primary prostate cancer with metastatic 4	4	3	2	2	2	2	2	4	5	3	4	2	2	2	2	2	2
Primary prostate cancer with metastatic 5	4	2	2	2	2	2	2	4	5	2	4	2	2	2	2	2	2
Primary prostate cancer with metastatic 6	4	2	2	2	2	2	2	4	5	2	4	2	2	2	2	2	2
Primary prostate cancer with metastatic 7	4	2	2	2	2	2	2	4	3	3	4	1	1	2	2	1	1
Primary prostate cancer with metastatic 8	4	3	2	2	2	2	2	4	3	3	4	2	2	2	2	2	2
Primary prostate cancer with metastatic 9	4	3	2	2	2	2	2	4	3	3	4	2	2	2	2	2	2
Primary prostate cancer with metastatic 10	4	2	2	2	2	2	2	4	5	3	4	2	2	2	2	2	2
Primary prostate cancer without metastatic 1	3	1	2	2	2	2	2	4	3	3	3	1	1	2	2	1	1
Primary prostate cancer without metastatic 2	3	1	1	2	2	2	2	4	5	3	4	2	2	2	2	2	2
Primary prostate cancer without metastatic 3	3	1	1	2	2	2	2	3	2	2	3	1	1	2	2	2	2
Primary prostate cancer without metastatic 4	4	1	1	2	2	2	2	3	2	2	3	1	1	2	2	2	2
Primary prostate cancer without metastatic 5	3	1	1	2	2	2	2	3	2	2	3	1	2	2	2	2	2
Primary prostate cancer without metastatic 6	3	1	2	2	2	2	2	4	3	2	4	1	2	2	2	1	1
BPH 1	1	1	1	1	2	2	2	2	3	2	2	1	1	1	1	1	1
BPH 2	1	1	1	1	1	1	1	1	1	1	1	1	1	1	1	1	1
BPH 3	2	1	1	1	2	1	2	2	3	2	2	1	1	1	1	1	1
BPH 4	1	1	1	1	1	1	1	1	1	1	1	1	1	1	1	1	1
BPH 5	1	1	1	1	1	1	1	1	1	1	1	1	1	1	1	1	1
