# Supplementary material for: Radiogenomic analysis of ultrasound phenotypic features coupled to proteomes predicts metastatic risk in primary prostate cancer
Source: BMC Cancer. 2024 Mar 4;24:290. doi: 10.1186/s12885-024-12028-9 (PMC10913270; doi:10.1186/s12885-024-12028-9)
Supplement: Supplementary file 10 — Supplementary Material 10 [file 12885_2024_12028_MOESM10_ESM.xlsx]

## Sheet: Sheet1
Supplementary Table 5. Clinical information and ultrasound parameter scores for 262 patients.
Patient ID	Subgroups (metastasis = 1, non-metastatic = 2)	Admission date	Age	AJCC/TNM Staging	Lesion length	Envelope integrity	Bilateral morphological symmetry	The demarcation between the inner and outer glands	Lesion boundary	Shape of lesion	Echo pattern	Lesion state	Lesion Location	Lesion distribution	Blood flow	Penetrating vessel	The demarcation between inner and outer glands after contrast-enhanced ultrasound	Time to arrival compared to the normal region of the outer gland	Peak enhancement compared to the normal region of the outer gland	Time to arrival compared to the inner gland	Peak enhancement compared to the inner gland
238449	1	2018-11-09	75	T4N1M0	4	2	2	2	1	2	2	4	5	3	4	2	2	2	2	1	1
240089	1	2018-12-05	71	T3bN0M1	4	1	2	2	2	2	2	4	5	2	4	2	2	2	2	2	2
240696	1	2018-12-13	87	T2N0M1	3	1	1	2	1	2	1	2	3	2	1	1	1	2	2	2	2
240614	2	2018-12-13	74	T2aN0M0	2	1	1	1	2	2	2	2	3	2	3	1	1	2	2	2	2
242078	1	2019-01-09	73	T4N1M0	4	3	2	2	2	2	2	4	5	3	4	1	1	2	2	2	2
237530	1	2019-01-21	72	T4N1M1	4	3	2	2	2	2	2	4	5	3	4	2	2	2	2	2	2
243318	1	2019-02-01	71	T3bN0M1	2	2	2	2	2	2	2	3	5	3	4	2	2	2	2	2	1
181020	2	2019-02-13	71	T2N0M0	3	1	1	1	1	2	2	4	5	3	3	1	1	2	2	2	2
245112	1	2019-03-06	56	T2N1M1a	3	1	1	2	2	2	2	3	5	2	4	1	1	2	2	2	1
246192	2	2019-03-15	65	T3bN0M0	3	2	2	2	2	2	2	4	5	3	3	2	2	2	2	2	2
246707	1	2019-03-21	72	T2N1M1b	3	1	2	2	1	2	2	4	5	3	4	2	2	2	2	1	1
245554	1	2019-03-21	69	T3bN1M1b	3	1	2	2	2	2	2	4	5	3	4	1	1	2	2	1	1
247178	2	2019-04-01	77	T1N0M0	2	1	1	2	1	1	2	2	2	2	2	1	1	2	2	1	1
247625	1	2019-04-11	73	T3bN1M1b	3	2	2	2	2	2	2	4	5	3	4	1	1	2	2	1	1
248218	2	2019-04-17	74	T3N0M0	2	2	2	2	1	2	1	4	5	3	3	2	2	2	2	2	2
248194	2	2019-04-17	68	T3bN0M0	2	1	2	2	1	2	2	2	3	2	1	2	2	2	2	2	2
248627	1	2019-04-18	71	T3bN0M1b	3	2	2	2	2	2	2	4	5	3	4	1	2	2	2	2	1
248573	1	2019-04-18	69	T3bN1M1	4	2	2	2	2	2	2	4	5	3	4	2	2	2	2	2	2
248568	1	2019-04-18	63	T4N1M1b	4	3	2	2	2	2	2	4	5	3	3	2	2	2	2	2	2
248730	1	2019-04-23	85	T3N0M1	3	3	2	2	2	2	2	4	5	3	4	2	2	2	2	2	2
249078	1	2019-04-28	69	T3bN1M	4	3	2	2	2	2	2	4	5	3	4	2	2	2	2	2	1
249531	2	2019-05-06	73	T3N0M0	4	2	2	2	2	2	1	4	5	3	4	2	2	2	2	2	2
249573	1	2019-05-07	79	T2N0M1b	4	2	2	2	2	2	2	3	5	3	3	1	1	2	2	2	2
250026	2	2019-05-09	78	T3N0M0	2	1	2	1	2	2	2	4	5	2	3	2	2	2	2	1	1
250062	1	2019-05-15	63	T3bN2M1	4	3	2	2	2	2	2	4	5	3	3	2	2	2	2	2	2
251267	1	2019-05-30	70	T4N1M1	4	3	2	2	2	2	2	4	5	3	4	2	2	2	2	2	2
251610	1	2019-06-03	67	T4N1M1	4	3	2	2	2	2	2	4	5	3	4	2	2	2	2	2	2
252645	2	2019-06-17	74	T3bN0M0	2	1	1	2	2	2	2	3	5	2	2	1	1	2	2	2	2
252575	2	2019-06-18	65	T3N0M0	3	1	2	1	1	1	2	2	3	2	3	1	1	2	2	2	2
253769	1	2019-07-09	76	T2N1M1b	3	2	2	2	2	2	2	4	5	3	4	2	2	2	2	2	2
254671	1	2019-07-15	71	T4N1M1b	3	3	2	2	2	2	2	4	5	3	4	2	2	2	2	2	2
255326	1	2019-07-23	76	T3bN1M1b	3	3	2	2	2	2	2	4	5	3	4	2	2	2	2	2	2
255624	1	2019-07-25	74	T3bN1M0	3	3	2	2	2	2	2	4	5	3	4	1	2	2	2	2	2
256025	2	2019-07-31	75	T2N0M0	3	1	1	1	2	2	2	3	5	3	3	2	2	2	2	1	1
256753	2	2019-08-15	71	T2N0M0	4	1	1	2	2	2	2	3	3	3	3	1	1	2	2	2	2
164423	2	2019-08-20	75	T2N0M0	3	1	2	1	2	2	2	4	5	3	4	1	1	2	2	1	1
257711	2	2019-09-26	78	T2N0M0	3	1	2	2	1	1	2	3	2	3	3	1	1	2	2	2	2
267315	1	2020-01-05	82	T3bN1M1b	4	3	2	2	2	2	1	4	5	3	4	1	2	2	2	2	2
268066	2	2020-01-17	78	T2bN0M0	3	1	1	1	2	2	2	2	3	2	4	1	1	2	2	1	1
269423	1	2020-02-26	61	T3bN1M1	4	2	2	2	2	2	2	4	5	3	4	1	2	2	2	2	2
269609	1	2020-03-02	54	T4N1M1b	4	3	2	2	2	2	2	4	5	3	4	2	2	2	2	2	2
270744	1	2020-03-16	68	T4N1M0	4	3	2	2	2	2	2	4	5	3	3	1	2	2	2	2	2
270891	1	2020-03-17	77	T3N1M1	4	3	2	2	2	2	2	4	5	3	4	2	2	2	2	2	2
270735	1	2020-03-30	71	T4N1M1b	4	3	2	2	2	2	2	4	5	3	3	2	2	2	2	2	2
273245	1	2020-04-15	69	T4N1M1	4	3	2	2	2	2	2	4	5	3	3	2	2	2	2	2	2
274211	1	2020-04-27	67	T3bN1M1b	4	2	2	2	2	2	2	4	5	3	3	1	2	2	2	2	2
275989	1	2020-05-20	66	T3bN1M1b	4	2	2	2	2	2	2	4	5	3	4	2	2	2	2	2	2
276636	1	2020-05-29	60	T4N1M1b	4	3	2	2	2	2	2	4	5	3	4	2	2	2	2	2	2
273796	1	2020-06-05	81	T3bN1M0	4	3	2	2	2	2	2	4	5	3	4	1	2	2	2	2	2
278066	2	2020-06-16	69	T1N0M0	3	1	2	1	2	2	1	2	3	2	3	1	1	2	2	1	1
278620	1	2020-06-26	76	T4N1M1	4	3	2	2	2	2	2	4	5	3	3	2	2	2	2	2	2
279881	1	2020-07-11	65	T4N1M1	4	3	2	2	2	2	2	4	5	3	4	2	2	2	2	2	2
279963	2	2020-07-13	78	T4N0M0	4	3	2	2	2	2	2	4	5	3	4	2	2	2	2	2	2
280362	1	2020-07-16	76	T3bN0M1	4	3	2	2	2	2	2	4	5	3	4	2	2	2	2	2	2
280299	1	2020-07-16	71	T4N0M1b	4	3	2	2	2	2	2	4	5	3	3	2	2	2	2	2	2
235417	2	2020-07-19	71	T4N0M0	4	3	2	2	2	2	2	4	5	3	4	2	2	2	2	2	2
282032	2	2020-08-07	62	T2bN0M0	3	1	1	2	2	2	2	2	3	2	3	1	1	2	2	1	1
282736	1	2020-08-17	76	T4aN1bM0	4	1	1	2	2	2	2	3	3	3	3	2	2	2	2	2	2
283500	1	2020-08-26	65	T1N1M1b	2	1	1	1	2	2	2	2	3	2	2	1	1	2	2	1	1
283797	2	2020-08-31	60	T2bN0M0	3	1	2	1	2	2	2	3	3	2	4	1	1	2	2	1	1
284049	1	2020-09-02	55	T4N1M1	4	3	2	2	2	2	2	2	5	3	4	2	2	2	2	2	2
284225	1	2020-09-05	80	T4N1M0	4	3	2	2	2	2	2	4	5	3	4	2	2	2	2	2	2
284635	1	2020-09-10	74	T4N0M1	4	3	2	2	2	2	2	4	5	3	4	1	2	2	2	2	2
139727	2	2020-09-14	73	T1N0M0	1	1	1	1	1	1	1	1	1	1	1	1	1	1	1	1	1
285003	1	2020-09-15	71	T4N0M1	4	3	2	2	2	2	2	4	5	3	3	1	2	2	2	2	2
285266	1	2020-09-17	69	T4N1M0	4	3	2	2	2	2	2	4	5	3	4	2	2	2	2	2	2
285256	1	2020-09-17	83	T4N1M0	4	3	2	2	2	2	2	4	5	3	4	2	2	2	2	2	2
285541	1	2020-09-21	75	T4N1M1	4	3	2	2	2	2	2	4	5	3	4	1	2	2	2	2	2
285485	2	2020-09-21	86	T3bN0M0	3	3	1	1	2	2	2	4	3	2	4	2	2	2	2	1	1
285792	2	2020-09-24	78	T1N0M0	3	1	1	1	1	2	1	2	3	2	4	1	1	2	2	1	1
286040	1	2020-09-28	64	T3bN0M1	4	2	2	2	2	2	2	4	5	3	3	2	2	2	2	1	1
286889	2	2020-10-13	66	T3N0M0	4	1	2	2	2	2	2	4	5	3	4	2	2	2	2	1	1
287251	2	2020-10-16	71	T2N0M0	3	1	1	2	2	2	2	3	5	2	3	1	2	2	2	1	1
287697	1	2020-10-21	71	T3bN0M1b	4	3	2	2	2	2	2	4	5	3	4	2	2	2	2	1	1
287889	1	2020-10-23	69	T4N1M1	4	3	2	2	2	2	2	4	5	3	4	2	2	2	2	2	2
288252	1	2020-10-28	66	T4N1M0	4	3	2	2	2	2	2	4	5	3	4	2	2	2	2	1	1
288345	1	2020-10-29	71	T3N1M1	3	2	2	2	2	2	2	4	5	3	3	1	2	2	2	1	1
288422	1	2020-10-30	73	T4N1M1	4	3	2	2	2	2	2	4	5	3	4	2	2	2	2	2	2
288507	1	2020-11-02	57	T3aN1M1b	3	3	2	2	2	2	2	4	5	3	3	2	2	2	2	1	1
288765	2	2020-11-03	75	T3aN0M0	3	3	1	2	2	2	2	3	5	3	3	1	1	2	2	2	2
289853	2	2020-11-17	77	T2N0M0	2	1	2	2	1	2	2	3	5	3	4	1	1	2	2	2	2
290250	1	2020-11-23	77	T4N1M0	4	3	2	2	2	2	2	4	5	3	4	2	2	2	2	2	2
291314	2	2020-12-07	71	T2N0M0	2	1	1	1	2	2	1	3	3	3	1	1	1	1	2	1	1
291481	2	2020-12-09	63	T2N0M0	1	1	1	1	1	1	1	1	1	1	1	1	1	2	2	1	1
292259	2	2020-12-21	65	T3bN0M0	3	1	2	2	2	2	2	4	5	3	4	2	2	2	2	1	1
294126	2	2021-01-19	81	T2N0M0	3	1	2	2	2	2	2	2	3	2	4	1	1	2	2	1	1
290225	2	2021-01-19	67	T2N0M0	3	1	1	2	2	2	2	4	3	3	3	1	2	2	2	1	1
295113	1	2021-02-02	79	T3bN1M1b	3	3	2	2	2	2	2	4	5	3	4	1	2	2	2	1	1
297277	1	2021-03-04	52	T3bN1M1	4	2	2	2	2	2	2	4	5	3	3	1	1	2	2	1	1
298772	2	2021-03-21	72	T2N0M0	2	1	1	2	2	2	2	2	3	2	4	1	1	2	2	1	1
298810	1	2021-03-22	77	T4N1M1	4	3	2	2	2	2	2	4	5	3	3	1	2	2	2	2	2
299416	2	2021-03-29	75	T2N0M0	3	1	1	2	2	2	2	3	3	3	3	1	1	2	2	1	1
299605	2	2021-03-30	76	T1N0N0	1	1	1	1	1	1	1	1	1	1	1	1	1	2	2	1	1
300398	2	2021-04-08	49	T2N0M0	3	1	2	1	2	2	2	2	3	2	4	1	1	2	2	1	1
300396	2	2021-04-08	77	T2N0M0	1	1	1	1	1	1	1	1	1	1	1	1	1	1	1	1	1
300700	2	2021-04-12	62	T2N0M0	2	1	1	1	1	2	2	3	3	2	2	1	1	2	2	1	1
300618	1	2021-04-12	78	T4N1M1	3	2	2	2	2	2	2	4	5	3	3	1	2	2	2	1	1
301022	2	2021-04-15	85	T2N0M0	3	1	2	2	2	2	2	2	3	2	2	1	1	2	2	1	1
303206	2	2021-05-14	73	T2N0M0	2	1	2	1	2	2	2	2	3	2	4	1	1	2	2	1	1
303794	2	2021-05-19	66	T2N0M0	3	1	2	1	2	2	2	3	3	3	3	1	1	2	2	2	2
304048	1	2021-05-23	74	T4N1M0	3	3	2	2	2	2	1	4	5	3	4	2	2	2	2	2	2
304291	2	2021-05-25	76	T1N0M0	2	1	1	1	2	2	2	2	3	2	3	1	1	2	2	1	1
304459	1	2021-05-27	73	T3bN0M1b	4	2	2	2	2	2	2	4	5	3	3	1	1	2	2	2	2
304557	1	2021-05-28	73	T4N1M1b	4	3	2	2	2	2	2	4	5	3	4	2	2	2	2	1	2
305174	2	2021-06-04	81	T2N0M0	3	1	2	1	2	2	2	2	3	2	3	1	1	2	2	1	1
305497	1	2021-06-10	69	T4N0M1b	4	2	2	2	2	2	2	4	5	3	4	1	1	2	2	1	2
305875	1	2021-06-15	66	T3bN1M1	4	3	2	2	2	2	2	4	5	3	4	2	2	2	2	1	2
305827	2	2021-06-15	77	T2N0M0	3	1	1	1	2	2	1	2	2	2	4	1	1	2	2	1	1
306044	2	2021-06-16	78	T3N0M0	3	3	2	2	2	1	2	3	3	3	3	1	1	1	1	1	1
306718	2	2021-06-24	78	T2N0M0	3	1	2	2	2	2	2	4	5	3	3	1	1	2	2	1	1
306958	1	2021-06-28	70	T4N0M1	4	3	2	2	2	2	2	4	5	3	3	2	2	2	2	2	2
307093	1	2021-06-29	76	T3bN1M1b	4	3	2	2	2	2	2	4	5	3	4	2	2	2	2	2	2
307173	1	2021-06-30	73	T3bN1M1b	4	3	2	2	2	2	2	4	5	3	4	2	2	2	2	2	2
307339	2	2021-07-02	79	T3bN0M0	4	3	1	2	2	2	2	4	5	3	4	2	2	2	2	2	2
307304	1	2021-07-02	71	T3N0M1	4	3	2	2	2	2	2	4	5	3	4	2	2	2	2	2	2
307854	1	2021-07-08	78	T2N1M1b	3	1	1	1	1	1	2	3	5	2	3	1	1	2	2	2	2
308253	2	2021-07-13	65	T3bN0M0	3	1	1	2	2	2	2	4	3	3	4	2	2	2	2	1	2
308386	1	2021-07-14	74	T3bN0M1	3	2	2	2	2	2	2	4	5	2	3	2	1	2	2	1	1
308615	2	2021-07-17	80	T2N0M0	4	2	2	2	2	2	2	4	5	3	4	1	2	2	2	2	2
255378	2	2021-08-05	67	T3N0M0	3	2	2	2	2	2	1	4	5	3	4	1	1	2	2	2	2
310781	1	2021-08-15	82	T4N1M0	3	3	2	2	2	2	2	4	5	3	3	2	2	2	2	2	2
311179	1	2021-08-19	78	T4N1M1b	3	2	2	2	2	2	2	4	5	3	4	2	2	2	2	2	2
311387	1	2021-08-23	77	T3bN1M1	3	2	2	2	2	2	2	4	5	3	3	2	2	2	2	2	2
311380	2	2021-08-23	57	T2N0M0	3	1	1	1	2	2	2	2	4	3	3	1	1	2	2	1	2
311332	1	2021-08-23	86	T2N0M1b	4	2	2	2	2	2	2	3	5	2	2	2	2	2	2	2	2
312278	1	2021-09-03	72	T3bN0M1b	4	3	2	2	2	2	2	4	5	3	3	2	2	2	2	2	2
311446	1	2021-09-06	72	T4N1M1b	4	3	2	2	2	2	2	4	5	3	3	2	2	2	2	2	2
312967	2	2021-09-13	74	T2N0M0	4	1	1	1	2	2	2	3	5	3	3	1	1	1	1	1	1
313753	2	2021-09-22	57	T2N0M0	3	1	1	1	2	2	2	2	3	2	4	1	1	2	2	1	1
313697	1	2021-09-22	70	T3bN1M0	4	3	2	2	2	2	2	4	5	3	4	2	2	2	2	2	2
313672	2	2021-09-22	68	T2N0M0	3	1	1	2	2	2	2	2	3	2	4	2	2	2	2	1	1
313671	1	2021-09-22	68	T4N1M0	4	2	2	2	2	2	2	4	5	3	4	2	2	2	2	2	2
313988	2	2021-09-24	65	T2N0M0	4	1	1	2	2	2	2	2	3	2	4	1	1	2	2	1	1
314003	2	2021-09-25	65	T2N0M0	3	1	2	2	2	2	2	2	3	2	4	1	1	2	2	1	1
312668	1	2021-09-25	56	T3bN1M1a	4	2	1	2	2	2	2	4	5	3	3	1	2	2	2	2	2
314686	2	2021-10-08	80	T2N0M0	3	1	2	2	2	2	2	3	3	3	4	1	1	2	2	1	1
313176	1	2021-10-19	75	T4N1M1	4	2	2	2	2	2	2	4	5	3	4	2	2	2	2	2	2
236932	1	2021-10-19	81	T4N1M1b	4	3	2	2	2	2	2	4	5	3	4	2	2	2	2	2	2
316102	1	2021-10-22	69	T3N1M1	4	2	2	2	2	2	2	4	5	3	4	1	1	2	2	2	2
299937	2	2021-10-25	69	T2bN0M0	1	1	1	1	1	1	1	1	1	1	1	1	1	2	2	1	1
316631	1	2021-10-28	63	T3bN1M0	4	1	1	1	2	2	2	3	3	2	4	1	1	2	2	1	1
316181	2	2021-10-28	85	T1N0M0	1	1	1	1	1	1	1	1	1	1	1	1	1	2	2	1	1
315742	1	2021-10-29	78	T4N1M1	4	3	2	2	2	2	2	4	5	3	4	2	2	2	2	1	1
290946	2	2021-10-29	75	T3aN0M0	4	2	1	1	2	2	2	4	5	3	4	1	1	2	2	2	2
316422	2	2021-11-01	72	T2N0M0	3	1	1	1	2	2	1	2	3	2	1	1	1	1	1	2	2
316802	2	2021-11-02	78	T2N0M0	4	1	2	2	2	2	2	3	3	3	4	1	1	2	2	2	2
316845	1	2021-11-03	72	T4N0M1	4	3	2	2	2	2	2	4	5	3	4	2	2	2	2	1	1
317216	1	2021-11-07	82	T4N0M1	4	3	2	2	2	2	2	4	5	3	4	2	2	2	2	2	2
317325	1	2021-11-09	75	T4N2M1b	4	3	2	2	2	2	2	4	5	3	4	2	2	2	2	2	2
317709	2	2021-11-12	84	T2N0M0	2	1	1	1	2	2	2	2	3	2	2	1	1	2	2	1	1
250420	2	2021-11-15	62	T2N0M0	3	1	1	1	1	2	2	2	3	2	3	1	1	2	2	2	2
317858	2	2021-11-16	59	T3bN0M0	3	1	1	1	1	1	1	1	1	1	1	1	1	2	2	2	2
318019	2	2021-11-18	76	T2N0M0	3	1	1	1	2	2	2	2	3	2	3	1	1	2	2	1	1
318187	2	2021-11-22	63	T3N0M0	4	2	2	2	2	2	2	4	5	3	4	2	2	2	2	2	2
318295	1	2021-11-25	67	T3bN1M1	4	3	2	2	2	2	2	4	5	3	4	2	2	2	2	2	2
318485	1	2021-11-26	80	T4N0M1	3	1	1	2	2	2	2	4	5	3	3	1	1	2	2	2	2
318800	1	2021-12-01	81	T2N0M1b	4	3	2	2	2	2	2	4	5	3	4	2	2	2	2	2	2
318780	1	2021-12-06	74	T4N1M1b	4	2	2	2	2	2	2	4	5	3	4	2	2	2	2	2	2
320530	1	2021-12-24	69	T4N1M1b	4	3	2	2	2	2	2	4	5	3	4	2	2	2	2	2	2
320592	1	2021-12-28	78	T3N0M1b	4	2	2	2	2	2	2	4	5	2	4	1	2	2	2	2	2
238632	2	2022-01-04	75	T2N0M0	4	1	1	1	2	2	2	3	3	2	4	1	1	2	2	2	2
321443	1	2022-01-06	58	T4N1M1b	4	3	2	2	2	2	2	4	5	3	4	2	2	2	2	2	2
319715	2	2022-01-06	74	T2N0M0	4	1	1	2	2	2	2	3	3	3	3	1	1	2	2	2	2
286837	2	2022-01-06	52	T2N0M0	4	1	1	2	2	2	2	4	5	3	4	2	2	2	2	2	2
321953	2	2022-01-11	52	T2N0M0	3	1	1	1	2	2	2	4	3	3	3	1	1	2	2	1	1
321922	1	2022-01-12	75	T4N1M1b	4	3	2	2	2	2	2	4	5	3	4	2	2	2	2	2	2
322323	1	2022-01-18	75	T3bN1M1b	3	3	2	2	2	2	2	4	5	3	4	2	2	2	2	2	2
322166	1	2022-01-18	60	T4N1M0	4	3	2	2	2	2	2	4	5	3	4	2	2	2	2	2	2
321920	1	2022-01-18	70	T4N1M1	4	3	2	2	2	2	2	4	5	3	4	2	2	2	2	2	2
322476	2	2022-01-19	76	T2aN0M0	4	1	2	2	2	2	2	2	3	2	3	1	1	2	2	2	2
320887	2	2022-01-24	67	T3bN0M0	4	1	2	2	2	2	2	4	5	2	4	1	2	2	2	2	2
320855	1	2022-01-26	55	T4N1M1	4	3	2	2	2	2	2	4	5	3	4	2	2	2	2	2	2
323217	1	2022-01-27	75	T4N1M1b	4	3	2	2	2	2	2	4	5	3	4	2	2	2	2	2	2
324063	2	2022-02-10	75	T2N0M0	3	1	1	1	1	2	2	2	3	2	4	1	1	2	2	2	2
324163	2	2022-02-12	63	T2N0M0	1	1	1	1	1	1	1	1	1	1	1	1	1	2	2	2	2
324175	2	2022-02-15	81	T2N0M0	3	1	1	2	2	2	2	3	3	3	3	1	1	2	2	2	2
293391	2	2022-02-21	66	T2N0M0	2	1	1	1	2	2	1	2	4	2	1	1	1	1	1	1	1
325167	1	2022-02-23	70	T4N1M1	4	2	2	2	2	2	2	4	5	3	4	2	2	2	2	2	2
325739	1	2022-02-28	57	T4N1M1b	4	3	2	2	2	2	2	4	5	3	4	2	2	2	2	2	2
325719	2	2022-02-28	59	T3aN0M0	3	1	1	1	2	2	2	2	3	2	3	1	1	1	1	2	2
326009	2	2022-03-02	51	T2N0M0	3	1	1	1	2	2	1	2	3	2	2	1	1	1	1	2	2
326060	1	2022-03-03	80	T4N0N1b	4	2	2	2	2	2	2	4	5	3	4	2	2	2	2	2	2
326352	1	2022-03-07	63	T2N0M1	4	2	2	2	2	2	2	4	5	3	3	2	2	2	2	2	2
326160	1	2022-03-08	69	T2N0M1	4	2	1	1	2	2	2	2	3	2	3	1	1	2	2	2	2
327034	1	2022-03-12	61	T3aN0M1b	4	2	2	2	2	2	2	4	5	3	4	2	2	2	2	2	2
327310	1	2022-03-16	56	T4N1M1b	4	3	2	2	2	2	2	4	5	3	4	2	2	2	2	2	2
327002	1	2022-03-16	66	T4N1M1	4	3	2	2	2	2	1	4	5	3	4	2	2	2	2	2	2
327139	2	2022-03-17	61	T3aN0M0	1	1	1	2	1	1	1	1	1	1	1	1	1	2	2	1	1
327640	2	2022-03-21	68	T2N0M0	4	1	1	2	2	2	1	3	3	3	2	1	1	2	2	1	1
327297	1	2022-03-22	75	T2bN1M1b	3	2	2	2	2	2	2	4	5	2	4	2	2	2	2	2	2
328096	2	2022-03-28	80	T2N0M0	3	1	1	1	2	2	2	2	3	2	2	1	1	2	2	1	1
328082	2	2022-03-28	62	T3N0M0	4	1	2	2	2	2	2	3	5	3	4	1	1	2	2	2	2
328765	1	2022-04-07	55	T4N1M0	4	3	2	2	2	2	2	4	4	3	4	2	2	2	2	2	2
328876	2	2022-04-08	78	T2N0M0	3	1	1	1	2	2	2	3	3	3	3	1	1	2	2	1	1
328461	1	2022-04-08	78	T3N0M1	4	3	2	2	2	2	1	4	5	3	4	2	2	2	2	2	2
329098	1	2022-04-11	63	T3bN1M0	4	3	2	2	2	2	2	4	5	3	4	2	2	2	2	2	2
328906	1	2022-04-11	79	T3N0M1	4	1	2	2	2	2	2	2	3	2	2	1	1	2	2	1	1
177120	1	2022-04-14	75	T3bN1M1b	4	2	2	2	2	2	2	4	5	3	4	2	2	2	2	2	2
329577	2	2022-04-18	76	T2N0M0	3	1	1	1	2	2	1	2	4	2	2	1	1	2	2	1	1
330021	1	2022-04-22	62	T3bN0M1	4	3	2	2	2	2	2	4	5	3	4	2	2	2	2	2	2
329683	1	2022-04-22	75	T3bN1M1b	4	3	2	2	2	2	2	4	5	3	4	2	2	2	2	2	2
330675	1	2022-04-29	78	T4N1M1b	4	3	2	2	2	2	2	4	5	3	4	2	2	2	2	2	2
330753	1	2022-05-06	65	T4N1M1	4	3	2	2	2	2	2	4	5	3	4	2	2	2	2	2	2
329738	2	2022-05-06	73	T2N0M0	4	1	1	1	2	2	2	2	3	2	3	1	1	2	2	2	2
331161	2	2022-05-07	73	T3bN0M0	4	3	2	2	2	2	2	2	3	2	4	1	1	2	2	2	2
330261	1	2022-05-07	69	T4N1M1b	4	3	2	2	2	2	2	4	5	3	4	2	2	2	2	2	2
329240	2	2022-05-07	79	T2N0M0	2	1	1	1	1	2	1	3	3	3	2	1	1	2	2	1	1
331186	1	2022-05-10	58	T2aN0M1b	4	2	1	2	2	2	2	4	5	2	2	2	2	2	2	2	2
331366	2	2022-05-11	67	T2N0M0	3	1	1	1	2	2	2	2	3	2	3	1	1	2	2	1	1
332008	1	2022-05-16	73	T4N1M1	4	3	2	2	2	2	2	4	5	3	4	2	2	2	2	2	2
332525	1	2022-05-21	66	T4N1M1	4	2	2	2	2	2	2	4	5	3	4	2	2	2	2	2	2
159700	2	2022-05-23	67	T2bN0M0	3	1	1	1	2	2	2	2	3	2	4	1	1	2	2	2	2
332590	1	2022-05-24	78	T3aN0M1b	4	3	2	2	2	2	2	4	5	2	4	1	2	2	2	2	2
333305	2	2022-05-30	64	T2N0M0	3	1	2	2	2	2	2	3	3	2	2	1	1	2	2	2	2
333091	1	2022-05-30	58	T2N0M1	3	1	1	1	2	2	2	3	3	2	2	1	1	2	2	1	1
332966	1	2022-05-30	71	T3aN0M0	3	1	1	1	2	2	2	2	3	2	3	1	1	2	2	1	1
333452	1	2022-06-01	87	T3N3M1b	4	3	2	2	2	2	2	4	5	3	4	2	2	2	2	2	2
333120	1	2022-06-01	73	T3bN1M0	4	3	2	2	2	2	2	4	5	3	4	2	2	2	2	2	2
333787	2	2022-06-07	88	T2N0M0	3	1	1	1	2	2	2	3	3	3	4	2	2	2	2	1	1
334057	2	2022-06-09	72	T2cN0M0	4	1	1	2	2	2	2	3	5	3	4	2	2	2	2	2	2
334224	1	2022-06-13	87	T4N0M1	4	3	2	2	2	2	2	4	5	3	4	2	2	2	2	2	2
334547	1	2022-06-16	73	T2N1M1b	4	2	2	2	2	2	1	4	5	3	4	2	2	2	2	2	2
334652	1	2022-06-22	57	T4N1M1	4	3	2	2	2	2	2	4	5	3	4	2	2	2	2	2	2
331480	2	2022-06-23	57	T2N0M0	4	1	1	2	2	2	2	3	3	3	3	1	1	2	2	2	2
333894	2	2022-06-24	72	T1N0M0	4	1	2	2	1	1	2	2	1	1	1	1	1	2	1	1	1
295693	2	2022-06-27	70	T2N0M0	3	1	1	1	1	1	1	1	1	1	2	1	1	1	1	1	1
336104	2	2022-07-01	68	T3N0M0	1	1	1	1	1	1	1	1	1	1	1	1	1	2	2	1	1
336068	1	2022-07-02	68	T2N1M1	4	1	1	1	2	2	2	3	3	2	4	1	1	2	2	2	2
336473	1	2022-07-07	71	T4N0M1b	4	2	2	2	2	2	2	4	5	3	4	1	2	2	2	2	2
336563	1	2022-07-11	68	T4N1M1b	4	2	2	2	2	2	2	4	5	3	4	2	2	2	2	2	2
337216	1	2022-07-15	77	T4N1M1b	4	3	2	2	2	2	2	4	5	3	4	2	2	2	2	2	2
320838	2	2022-07-15	74	T4N0M0	4	3	2	2	2	2	2	4	5	3	4	2	2	2	2	2	2
336431	2	2022-07-16	65	T2N0M0	2	1	1	1	1	1	2	2	3	2	3	1	1	2	2	2	2
337376	2	2022-07-18	73	T3aN0M0	3	1	2	1	2	2	2	3	3	2	4	1	1	2	2	2	2
338049	2	2022-07-26	57	T2N0M0	2	1	1	1	1	2	1	2	3	2	3	1	1	2	2	2	2
337181	1	2022-07-28	73	T4N3M1	4	3	2	2	2	2	2	4	5	3	4	2	2	2	2	2	2
270722	2	2022-08-03	57	T1N0M0	1	1	1	1	1	1	1	1	1	1	3	1	1	1	1	1	1
338820	2	2022-08-05	77	T3N0M0	4	1	2	2	2	2	2	4	5	3	4	1	1	2	2	2	2
339049	1	2022-08-06	66	T4N1M1	4	3	2	2	2	2	2	4	5	3	4	2	2	2	2	2	2
215527	2	2022-08-06	84	T3bN0M0	1	1	2	1	1	1	2	1	1	1	1	1	1	2	2	2	2
339156	2	2022-08-09	66	T2N0M0	2	1	1	2	2	2	2	2	3	2	3	1	1	2	2	1	1
339124	1	2022-08-09	67	T4N0M1	4	3	2	2	2	2	2	4	5	3	4	2	2	2	2	2	2
339189	1	2022-08-25	59	T4N1M1b	4	3	2	2	2	2	2	4	5	3	4	2	2	2	2	2	2
300022	2	2022-09-06	77	T2bN0M0	3	1	1	1	2	2	2	3	3	2	2	1	1	2	2	2	2
340845	2	2022-09-09	74	T2N0M0	3	2	2	2	2	2	1	2	4	2	2	1	1	2	2	2	2
340957	1	2022-09-15	53	T4N1M1b	4	3	2	2	2	2	2	4	5	3	4	2	2	2	2	2	2
341544	1	2022-09-20	83	T3aN1M0	4	2	2	2	2	2	2	4	5	3	4	2	2	2	2	1	1
341325	1	2022-09-20	72	T3aN0M1b	4	2	2	2	2	2	2	4	5	3	4	2	2	2	2	2	2
341624	2	2022-09-21	58	T2N0M0	3	1	1	1	2	2	1	2	3	2	2	1	1	2	2	2	2
341813	1	2022-09-27	48	T4N1M1	4	3	2	2	2	2	2	4	5	3	4	2	2	2	2	2	2
341672	1	2022-09-27	61	T2N1M1	4	3	2	2	2	2	2	4	5	3	4	2	2	2	2	2	2
342429	2	2022-09-29	90	T3bN0M0	4	3	2	2	2	2	2	4	5	3	4	2	2	2	2	2	2
342747	2	2022-10-08	78	T2bN0M0	1	1	1	2	1	1	1	1	1	1	3	1	1	2	2	1	1
342679	1	2022-10-08	71	T4N1M1	4	3	2	2	2	2	2	4	5	3	4	2	2	2	2	2	2
342901	1	2022-10-09	81	T3N1M1	4	2	2	2	2	2	2	4	5	3	4	2	2	2	2	2	2
342663	2	2022-10-10	75	T1N0M0	3	1	1	1	2	2	2	2	3	2	2	1	1	2	2	1	1
343189	1	2022-10-12	64	T3bN1M1	4	3	2	2	2	2	2	4	5	3	4	2	2	2	2	2	2
343930	1	2022-10-22	50	T4N1M1	4	3	2	2	2	2	2	4	5	3	4	2	2	2	2	2	2
343653	1	2022-10-25	59	T4N1M1	4	3	2	2	2	2	2	4	5	3	4	2	2	2	2	2	2
344208	2	2022-10-26	74	T3aN0M0	3	1	1	1	2	2	2	2	3	2	3	1	1	2	2	2	2
343743	1	2022-11-27	73	T3N1M1	3	3	2	2	2	2	2	4	5	3	4	2	2	2	2	2	2
341316	1	2022-12-09	68	T4N1M1	4	2	2	2	2	2	2	4	5	3	4	2	2	2	2	2	2
